# Supplementary material for: The liprin-α/RIM complex regulates the dynamic assembly of presynaptic active zones via liquid–liquid phase separation
Source: PLoS Biol. 2025 Jun 10;23(6):e3002817. doi: 10.1371/journal.pbio.3002817 (PMC12151379; doi:10.1371/journal.pbio.3002817)
Supplement: S1 Data — (XLSX) [file pbio.3002817.s010.xlsx]

## Sheet: Fig 1_data
Fig 1B																Fig 1C
	SUMO-RIM1_C2B	Trx-liprin-α2_CC2	Mixture			SUMO-RIM1_C2B	Trx-liprin-α2_CC2N	Mixture			SUMO-RIM1_C2B	Trx-liprin-α2_CC2C	Mixture			SUMO-RIM1_C2B : Trx-liprin-α2_CC2							SUMO-RIM1_C2B : Trx-liprin-α2_CC2N							SUMO-RIM1_C2B : Trx-liprin-α2_CC2C
ml	mAU	mAU	mAU		ml	mAU	mAU	mAU		ml	mAU	mAU	mAU			DP_X	DP_Y	NDH_X	NDH_Y	Fit_X	Fit_Y		DP_X	DP_Y	NDH_X	NDH_Y	Fit_X	Fit_Y		DP_X	DP_Y	NDH_X	NDH_Y
0	0.305473	0.382127	-0.00267		0	0.530473	0.177221	-0.05879		0.001	0.558473	0.550246	0.401641			0.083333	-0.00039	0.163225	-9.37955	0.019066	-9.63424		0.083333	-0.00116	0.163225	-19.7075	0.019066	-19.8704		0.083333	0.005616	0.163225	1.19257
0.002	0.305469	0.376639	-0.0026		0.002	0.530469	0.180833	-0.05618		0.002	0.558469	0.551735	0.406391			0.1	-0.00021	0.309426	-8.7865	0.163225	-9.36413		0.1	-0.00088	0.309426	-18.4204	0.163225	-19.5113		0.1	0.003196	0.309426	0.888213
0.003	0.306162	0.373681	-0.00217		0.003	0.531162	0.182073	-0.05298		0.004	0.559162	0.553696	0.40862			0.116667	-0.00016	0.457667	-7.83636	0.309426	-8.75868		0.116667	-0.00047	0.457667	-17.5903	0.309426	-18.6959		0.116667	0.002446	0.457667	0.805761
0.004	0.307619	0.371201	-0.00032		0.004	0.532619	0.184459	-0.05061		0.005	0.560619	0.555183	0.411117			0.133333	-0.00021	0.60795	-6.8687	0.457667	-7.93002		0.133333	-0.00017	0.60795	-15.8518	0.457667	-17.5365		0.133333	0.001726	0.60795	0.654155
0.006	0.30869	0.369581	0.003682		0.006	0.53369	0.184224	-0.04705		0.006	0.56169	0.556544	0.412092			0.15	-0.0003	0.760273	-5.67126	0.60795	-6.85249		0.15	4.7e-05	0.760273	-13.8863	0.60795	-15.9127		0.15	0.000967	0.760273	0.81342
0.007	0.311123	0.367613	0.00653		0.007	0.536123	0.184129	-0.04465		0.008	0.564123	0.557585	0.414493			0.166667	-0.00032	0.914638	-4.18394	0.760273	-5.57671		0.166667	0.00012	0.914638	-11.145	0.760273	-13.752		0.166667	0.000267	0.914638	0.632451
0.008	0.311569	0.365905	0.009579		0.008	0.536569	0.185207	-0.04314		0.009	0.564569	0.556688	0.416464			0.183333	-0.0003	1.07104	-3.03484	0.914638	-4.25168		0.183333	0.000353	1.07104	-8.42556	0.914638	-11.153		0.183333	-0.00059	1.07104	0.797013
0.01	0.312796	0.364479	0.011958		0.01	0.537796	0.185255	-0.04135		0.01	0.565796	0.556238	0.418222			0.2	-0.00026	1.22949	-2.15866	1.07104	-3.05759		0.2	0.000476	1.22949	-5.97909	1.07104	-8.45011		0.2	-0.00146	1.22949	0.797075
0.011	0.314837	0.364248	0.012853		0.011	0.539837	0.184636	-0.04047		0.012	0.567837	0.556978	0.418017			0.216667	-0.00019	1.38998	-1.38338	1.22949	-2.10223		0.216667	0.000519	1.38998	-4.20174	1.22949	-6.05034		0.216667	-0.00198	1.38998	0.688425
0.012	0.316633	0.364187	0.014139		0.012	0.541633	0.184696	-0.03974		0.013	0.569633	0.557882	0.4173			0.233333	-0.00015	1.55251	-0.82748	1.38998	-1.39437		0.233333	0.000662	1.55251	-2.89296	1.38998	-4.17816		0.233333	-0.00218	1.55251	0.718645
0.014	0.317691	0.364084	0.015109		0.014	0.542691	0.184535	-0.03901		0.014	0.570691	0.558073	0.418012			0.25	-0.00017	1.71708	-0.57742	1.55251	-0.88845		0.25	0.000725	1.71708	-1.86895	1.55251	-2.82829		0.25	-0.00219	1.71708	0.800971
0.015	0.3184	0.362864	0.016796		0.015	0.5434	0.18389	-0.03867		0.016	0.5714	0.557009	0.417695			0.266667	-0.00024	1.88369	-0.27069	1.71708	-0.52959		0.266667	0.000669	1.88369	-1.21577	1.71708	-1.88633		0.266667	-0.00231	1.88369	0.651242
0.016	0.319297	0.362566	0.017405		0.016	0.544297	0.184473	-0.03802		0.017	0.572297	0.55475	0.417503			0.283333	-0.00021			1.88369	-0.27285		0.283333	0.000712			1.88369	-1.23067		0.283333	-0.00218
0.018	0.319481	0.36248	0.018242		0.018	0.544481	0.184794	-0.03752		0.018	0.572481	0.552888	0.417877			0.3	-0.00048						0.3	0.000945						0.3	-0.00214
0.019	0.318351	0.361575	0.018633		0.019	0.543351	0.184003	-0.03669		0.019	0.571351	0.552177	0.418488			0.316667	-0.00051						0.316667	0.000969						0.316667	-0.00216
0.02	0.317637	0.360246	0.019652		0.02	0.542637	0.183799	-0.03509		0.021	0.570637	0.551889	0.419644			0.333333	-0.00039						0.333333	0.000873						0.333333	-0.00223
0.022	0.318481	0.359166	0.022266		0.022	0.543481	0.184361	-0.03367		0.022	0.571481	0.55124	0.421261			0.35	-0.00046						0.35	0.000736						0.35	-0.00246
0.023	0.32004	0.358772	0.023942		0.023	0.54504	0.184671	-0.03282		0.023	0.57304	0.550381	0.423623			0.366667	-0.00048						0.366667	0.0006						0.366667	-0.00264
0.024	0.321613	0.357992	0.024336		0.024	0.546612	0.183964	-0.03209		0.025	0.574612	0.549707	0.425558			0.383333	-0.00028						0.383333	0.000544						0.383333	-0.00268
0.026	0.32314	0.357764	0.024466		0.026	0.54814	0.183735	-0.03036		0.026	0.57614	0.548576	0.426244			0.4	-1.8e-05						0.4	0.000177						0.4	-0.00248
0.027	0.324259	0.357726	0.02454		0.027	0.549259	0.184715	-0.02801		0.027	0.577259	0.547087	0.427216			0.416667	8.8e-05						0.416667	-9.9e-05						0.416667	-0.00224
0.028	0.32472	0.356404	0.02545		0.028	0.54972	0.183457	-0.02641		0.029	0.57772	0.546093	0.428886			0.433333	-2.6e-05						0.433333	-2.6e-05						0.433333	-0.00199
0.03	0.32444	0.355325	0.026296		0.03	0.54944	0.18178	-0.02655		0.03	0.57744	0.545678	0.430265			0.45	2e-05						0.45	4.8e-05						0.45	-0.00173
0.031	0.324167	0.354159	0.026642		0.031	0.549167	0.182385	-0.02761		0.031	0.577167	0.545266	0.430923			0.466667	0.000186						0.466667	0.000721						0.466667	-0.00151
0.032	0.323997	0.353314	0.025754		0.032	0.548997	0.183621	-0.02892		0.033	0.576997	0.54475	0.431433			0.483333	0.000302						0.483333	0.000854						0.483333	-0.00129
0.034	0.323062	0.353465	0.026101		0.034	0.548062	0.183559	-0.02949		0.034	0.576062	0.543783	0.431648			0.5	0.000229						0.5	0.000666						0.5	-0.00107
0.035	0.321418	0.352388	0.024449		0.035	0.546418	0.182303	-0.03093		0.035	0.574418	0.540827	0.431234			0.516667	0.000167						0.516667	0.000618						0.516667	-0.00081
0.036	0.319982	0.350633	0.0219		0.036	0.544982	0.181075	-0.03263		0.037	0.572982	0.537515	0.431273			0.533333	0.000254						0.533333	0.00073						0.533333	-0.00047
0.038	0.319121	0.348533	0.019796		0.038	0.544121	0.179922	-0.03366		0.038	0.572121	0.53489	0.431135			0.55	0.000221						0.55	0.000992						0.55	-2.1e-05
0.039	0.31811	0.345731	0.018856		0.039	0.54311	0.177028	-0.03553		0.039	0.57111	0.532464	0.430234			0.566667	0.000148						0.566667	0.000814						0.566667	0.000345
0.04	0.316447	0.342602	0.019141		0.04	0.541447	0.174517	-0.03675		0.041	0.569447	0.530382	0.428492			0.583333	0.000206						0.583333	0.000866						0.583333	0.0005
0.042	0.314576	0.339329	0.01723		0.042	0.539576	0.173178	-0.03816		0.042	0.567576	0.527197	0.425898			0.6	0.000254						0.6	0.001325						0.6	0.000679
0.043	0.312392	0.337383	0.015642		0.043	0.537392	0.170999	-0.04037		0.043	0.565392	0.52411	0.423846			0.616667	0.000383						0.616667	0.001373						0.616667	0.000668
0.044	0.310297	0.335646	0.012716		0.044	0.535297	0.168651	-0.04195		0.045	0.563297	0.520838	0.422458			0.633333	0.000482						0.633333	0.001242						0.633333	0.000607
0.046	0.306504	0.33322	0.009732		0.046	0.531504	0.1681	-0.04372		0.046	0.559504	0.516934	0.421279			0.65	0.000501						0.65	0.00115						0.65	0.000565
0.047	0.302205	0.330917	0.005587		0.047	0.527205	0.1681	-0.0453		0.047	0.555205	0.514983	0.420522			0.666667	0.00045						0.666667	0.000979						0.666667	0.000574
0.048	0.29918	0.328668	0.002087		0.048	0.52418	0.168157	-0.04668		0.049	0.55218	0.514874	0.421473			0.683333	0.000489						0.683333	0.000977						0.683333	0.000603
0.05	0.297202	0.327423	-0.00088		0.05	0.522202	0.169701	-0.0482		0.05	0.550202	0.516007	0.422723			0.7	0.000459						0.7	0.00118						0.7	0.000887
0.051	0.296003	0.326569	-0.00242		0.051	0.521003	0.17128	-0.04858		0.051	0.549003	0.518044	0.424513			0.716667	0.00024						0.716667	0.001121						0.716667	0.001211
0.052	0.29595	0.326218	-0.00457		0.052	0.52095	0.172479	-0.04791		0.053	0.54895	0.520718	0.425212			0.733333	-7.9e-05						0.733333	0.000823						0.733333	0.001265
0.054	0.296369	0.32635	-0.00436		0.054	0.521369	0.173122	-0.047		0.054	0.549369	0.522993	0.424845			0.75	-0.00031						0.75	0.000325						0.75	0.00126
0.055	0.295914	0.326165	-0.00443		0.055	0.520914	0.173395	-0.04681		0.055	0.548914	0.525361	0.424825			0.766667	-0.0003						0.766667	0.000287						0.766667	0.001304
0.056	0.295231	0.326609	-0.00499		0.056	0.520231	0.175319	-0.04676		0.057	0.548231	0.527501	0.425848			0.783333	-0.00024						0.783333	0.000519						0.783333	0.001318
0.058	0.295036	0.326129	-0.00479		0.058	0.520036	0.177534	-0.04617		0.058	0.548036	0.529734	0.42587			0.8	-0.0002						0.8	0.000651						0.8	0.001209
0.059	0.295113	0.324685	-0.00525		0.059	0.520113	0.178928	-0.04585		0.059	0.548113	0.532575	0.424828			0.816667	-0.00019						0.816667	0.000662						0.816667	0.001191
0.06	0.295881	0.324272	-0.00492		0.06	0.520881	0.179771	-0.04568		0.061	0.548881	0.535691	0.4246			0.833333	-0.00013						0.833333	0.000673						0.833333	0.001283
0.062	0.296023	0.324906	-0.00449		0.062	0.521023	0.180147	-0.04473		0.062	0.549023	0.537892	0.425088			0.85	-7.6e-05						0.85	0.000914						0.85	0.001444
0.063	0.296834	0.325622	-0.00189		0.063	0.521834	0.181382	-0.04482		0.063	0.549834	0.540027	0.425856			0.866667	6e-06						0.866667	2.5e-05						0.866667	0.001496
0.064	0.298022	0.32567	-0.00154		0.064	0.523022	0.182826	-0.04486		0.065	0.551022	0.542975	0.428681			0.883333	3.9e-05						0.883333	-0.00316						0.883333	0.001268
0.066	0.299803	0.32564	-0.00183		0.066	0.524803	0.184004	-0.04427		0.066	0.552803	0.54604	0.43257			0.9	0.000164						0.9	-0.00666						0.9	0.001348
0.067	0.300128	0.325003	-0.00102		0.067	0.525128	0.185976	-0.04527		0.067	0.553128	0.547667	0.435545			0.916667	0.000399						0.916667	-0.00761						0.916667	0.001808
0.068	0.300911	0.324814	-0.00106		0.068	0.525911	0.18808	-0.04581		0.069	0.553911	0.551047	0.436599			0.933333	0.000314						0.933333	-0.00873						0.933333	0.002258
0.07	0.302149	0.32492	-0.0014		0.07	0.527149	0.190048	-0.04594		0.07	0.555149	0.556655	0.437709			0.95	0.000648						0.95	-0.00855						0.95	0.002008
0.071	0.302868	0.324641	-0.0043		0.071	0.527868	0.19213	-0.046		0.071	0.555868	0.561347	0.438886			0.966667	0.001253						0.966667	-0.00563						0.966667	0.002209
0.072	0.302513	0.32545	-0.00531		0.072	0.527513	0.193055	-0.04472		0.073	0.555513	0.563507	0.4403			0.983333	0.000658						0.983333	0.000301						0.983333	0.002759
0.074	0.302603	0.325754	-0.00627		0.074	0.527603	0.192527	-0.04376		0.074	0.555603	0.564692	0.439999			1	0.000495						1	0.003021						1	0.005318
0.075	0.30209	0.325126	-0.00767		0.075	0.52709	0.192079	-0.04354		0.075	0.55509	0.565929	0.439785			1.01667	0.000502						1.01667	0.00078						1.01667	0.007617
0.076	0.301799	0.324841	-0.00814		0.076	0.526799	0.193449	-0.04329		0.077	0.554799	0.568173	0.440288			1.03333	0.000139						1.03333	-0.00449						1.03333	0.003276
0.078	0.300883	0.323929	-0.00734		0.078	0.525883	0.19488	-0.04271		0.078	0.553883	0.570045	0.442387			1.05	-0.0262						1.05	-0.09836						1.05	0.001555
0.079	0.299999	0.322543	-0.00739		0.079	0.524999	0.196851	-0.04251		0.079	0.552999	0.571175	0.444785			1.06667	-0.05404						1.06667	-0.20381						1.06667	0.002154
0.08	0.299441	0.321054	-0.00814		0.08	0.524441	0.198453	-0.0421		0.081	0.552441	0.572997	0.445729			1.08333	-0.08312						1.08333	-0.25274						1.08333	0.004243
0.082	0.298886	0.319206	-0.00979		0.082	0.523886	0.200909	-0.0417		0.082	0.551886	0.574747	0.447604			1.1	-0.10046						1.1	-0.26123						1.1	0.00571
0.083	0.298368	0.318916	-0.01176		0.083	0.523368	0.201642	-0.04144		0.083	0.551368	0.576581	0.449103			1.11667	-0.10065						1.11667	-0.23745						1.11667	0.006058
0.084	0.297823	0.317597	-0.01244		0.084	0.522823	0.201615	-0.0411		0.085	0.550823	0.578745	0.449454			1.13333	-0.08861						1.13333	-0.19248						1.13333	0.006125
0.085	0.299213	0.316287	-0.01333		0.085	0.524213	0.202118	-0.04058		0.086	0.552213	0.581344	0.449611			1.15	-0.07296						1.15	-0.14992						1.15	0.006623
0.087	0.300888	0.315078	-0.01531		0.087	0.525888	0.203401	-0.04094		0.087	0.553888	0.582761	0.449446			1.16667	-0.05524						1.16667	-0.10427						1.16667	0.00689
0.088	0.300444	0.314217	-0.01718		0.088	0.525444	0.203256	-0.04143		0.089	0.553444	0.583145	0.448907			1.18333	-0.04192						1.18333	-0.07672						1.18333	0.007398
0.089	0.298869	0.313519	-0.01994		0.089	0.523869	0.20304	-0.04164		0.09	0.551869	0.583678	0.448196			1.2	-0.03027						1.2	-0.0609						1.2	0.007363
0.091	0.298106	0.313135	-0.021		0.091	0.523106	0.204319	-0.04313		0.091	0.551106	0.585512	0.447244			1.21667	-0.02695						1.21667	-0.04956						1.21667	0.007058
0.092	0.296702	0.312721	-0.02217		0.092	0.521702	0.205241	-0.04527		0.093	0.549702	0.58778	0.446229			1.23333	-0.02272						1.23333	-0.0391						1.23333	0.007333
0.093	0.296666	0.311778	-0.02318		0.093	0.521666	0.205296	-0.04658		0.094	0.549666	0.590207	0.445549			1.25	-0.01904						1.25	-0.03438						1.25	0.007629
0.095	0.296031	0.312495	-0.02497		0.095	0.521031	0.206197	-0.04803		0.095	0.549031	0.591593	0.443971			1.26667	-0.01698						1.26667	-0.0257						1.26667	0.007824
0.096	0.297152	0.312774	-0.02711		0.096	0.522152	0.207611	-0.04911		0.097	0.550152	0.593257	0.443277			1.28333	-0.01536						1.28333	-0.01862						1.28333	0.007989
0.097	0.298701	0.312548	-0.02852		0.097	0.523701	0.207666	-0.04949		0.098	0.551701	0.594127	0.442851			1.3	-0.01401						1.3	-0.01835						1.3	0.008071
0.099	0.299863	0.311777	-0.02828		0.099	0.524863	0.206262	-0.04899		0.099	0.552863	0.595415	0.44243			1.31667	-0.01265						1.31667	-0.01747						1.31667	0.007464
0.1	0.3015	0.310457	-0.02904		0.1	0.5265	0.205432	-0.04831		0.101	0.5545	0.597105	0.442295			1.33333	-0.01108						1.33333	-0.01564						1.33333	0.006957
0.101	0.302563	0.309783	-0.02966		0.101	0.527563	0.205846	-0.04821		0.102	0.555563	0.599331	0.442039			1.35	-0.00979						1.35	-0.01326						1.35	0.006449
0.103	0.303887	0.30984	-0.02928		0.103	0.528887	0.206546	-0.04807		0.103	0.556887	0.601976	0.441005			1.36667	-0.00854						1.36667	-0.01141						1.36667	0.006172
0.104	0.303534	0.309941	-0.02803		0.104	0.528534	0.207464	-0.04847		0.105	0.556534	0.60403	0.440207			1.38333	-0.00697						1.38333	-0.00965						1.38333	0.005964
0.105	0.304039	0.311228	-0.02734		0.105	0.529039	0.208848	-0.04835		0.106	0.557039	0.605997	0.440808			1.4	-0.00589						1.4	-0.00714						1.4	0.005893
0.107	0.305597	0.312503	-0.02766		0.107	0.530597	0.211041	-0.04852		0.107	0.558597	0.607989	0.440863			1.41667	-0.00496						1.41667	-0.00498						1.41667	0.005682
0.108	0.307344	0.314037	-0.02698		0.108	0.532343	0.213074	-0.04838		0.109	0.560343	0.611233	0.442467			1.43333	-0.00394						1.43333	-0.00379						1.43333	0.005421
0.109	0.308882	0.314515	-0.02648		0.109	0.533882	0.214415	-0.04808		0.11	0.561882	0.6144	0.442507			1.45	-0.00336						1.45	-0.00174						1.45	0.005131
0.111	0.308998	0.314317	-0.02643		0.111	0.533998	0.215791	-0.04847		0.111	0.561998	0.616842	0.443401			1.46667	-0.00273						1.46667	5e-06						1.46667	0.00462
0.112	0.310576	0.31469	-0.02716		0.112	0.535576	0.215573	-0.04961		0.113	0.563576	0.619567	0.443147			1.48333	-0.00192						1.48333	0.001123						1.48333	0.004289
0.113	0.311772	0.315847	-0.02601		0.113	0.536772	0.21404	-0.0507		0.114	0.564772	0.621247	0.442077			1.5	-0.00122						1.5	0.001387						1.5	0.004014
0.115	0.31226	0.317008	-0.02676		0.115	0.53726	0.211453	-0.05273		0.115	0.56526	0.620956	0.44023			1.51667	-0.00065						1.51667	0.001181						1.51667	0.003909
0.116	0.312191	0.316363	-0.02835		0.116	0.537191	0.208982	-0.05455		0.117	0.565191	0.619096	0.43769			1.53333	0.000132						1.53333	0.001944						1.53333	0.003785
0.117	0.311579	0.314645	-0.03036		0.117	0.536579	0.205026	-0.05671		0.118	0.564579	0.617076	0.433944			1.55	0.000789						1.55	0.002588						1.55	0.00344
0.119	0.309589	0.313468	-0.03042		0.119	0.534589	0.20058	-0.06037		0.119	0.562589	0.614484	0.432995			1.56667	0.001205						1.56667	0.002492						1.56667	0.002866
0.12	0.306527	0.312653	-0.03158		0.12	0.531527	0.197824	-0.06405		0.121	0.559527	0.610797	0.431803			1.58333	0.001712						1.58333	0.002366						1.58333	0.002561
0.121	0.304171	0.312634	-0.03394		0.121	0.529171	0.195618	-0.06653		0.122	0.557171	0.606873	0.431031			1.6	0.00221						1.6	0.002049						1.6	0.001071
0.123	0.301489	0.311451	-0.03445		0.123	0.526489	0.191416	-0.06811		0.123	0.554489	0.603661	0.428824			1.61667	0.002658						1.61667	0.000231						1.61667	-0.00018
0.124	0.298556	0.310008	-0.03709		0.124	0.523556	0.186626	-0.07077		0.125	0.551556	0.60154	0.42631			1.63333	0.002966						1.63333	-0.00089						1.63333	-0.00069
0.125	0.29536	0.309291	-0.03949		0.125	0.52036	0.182783	-0.07467		0.126	0.54836	0.598619	0.423525			1.65	0.003085						1.65	-0.00105						1.65	-0.00112
0.127	0.293343	0.307161	-0.04351		0.127	0.518343	0.179887	-0.07796		0.127	0.546343	0.595084	0.420422			1.66667	0.003273						1.66667	-0.00075						1.66667	-0.00224
0.128	0.291706	0.304812	-0.04742		0.128	0.516706	0.176774	-0.08071		0.128	0.544706	0.591505	0.417147			1.68333	0.003311						1.68333	-0.0005						1.68333	-0.00367
0.129	0.290026	0.302718	-0.05222		0.129	0.515026	0.172885	-0.0821		0.13	0.543026	0.588709	0.413739			1.7	0.003601						1.7	-0.00082						1.7	-0.00503
0.131	0.289254	0.300938	-0.05612		0.131	0.514254	0.169378	-0.08394		0.131	0.542254	0.586041	0.409964			1.71667	0.00385						1.71667	-0.00063						1.71667	-0.00717
0.132	0.287275	0.298881	-0.05816		0.132	0.512275	0.166333	-0.08748		0.132	0.540275	0.581667	0.404532			1.73333	0.00384						1.73333	-0.00069						1.73333	-0.00977
0.133	0.284713	0.297842	-0.06087		0.133	0.509713	0.161298	-0.08914		0.134	0.537713	0.577197	0.399268			1.75	0.00422						1.75	-0.00057						1.75	-0.01143
0.135	0.281588	0.297579	-0.06211		0.135	0.506588	0.15641	-0.09084		0.135	0.534588	0.572668	0.394814			1.76667	0.004559						1.76667	-0.00063						1.76667	-0.01187
0.136	0.277836	0.295496	-0.06338		0.136	0.502836	0.152363	-0.09222		0.136	0.530836	0.565655	0.391662			1.78333	0.004839						1.78333	-0.00068						1.78333	-0.01156
0.137	0.273992	0.294215	-0.06585		0.137	0.498992	0.148468	-0.09488		0.138	0.526992	0.559579	0.388498			1.8	0.00521						1.8	-0.00058						1.8	-0.01118
0.139	0.271279	0.291578	-0.06816		0.139	0.496279	0.145357	-0.09866		0.139	0.524279	0.555225	0.385372			1.81667	0.005291						1.81667	-0.00036						1.81667	-0.01083
0.14	0.26829	0.289165	-0.07074		0.14	0.49329	0.143875	-0.10213		0.14	0.52129	0.552836	0.382389			1.83333	0.005122						1.83333	-0.00017						1.83333	-0.01102
0.141	0.266683	0.289087	-0.07357		0.141	0.491683	0.142367	-0.10481		0.142	0.519683	0.550924	0.379256			1.85	0.005113						1.85	0.000201						1.85	-0.01202
0.143	0.264385	0.288647	-0.07651		0.143	0.489385	0.140499	-0.10682		0.143	0.517385	0.547761	0.375027			1.86667	0.005264						1.86667	0.000509						1.86667	-0.01289
0.144	0.262661	0.287549	-0.08061		0.144	0.487661	0.138898	-0.10833		0.144	0.515661	0.544847	0.371567			1.88333	0.005545						1.88333	0.000676						1.88333	-0.013
0.145	0.260763	0.286084	-0.08274		0.145	0.485763	0.136493	-0.10935		0.146	0.513763	0.542212	0.36844			1.9	0.005247						1.9	0.000969						1.9	-0.01309
0.147	0.259626	0.285249	-0.08454		0.147	0.484626	0.134215	-0.11171		0.147	0.512626	0.539296	0.3664			1.91667	0.005009						1.91667	0.001202						1.91667	-0.01299
0.148	0.259326	0.285298	-0.08633		0.148	0.484326	0.132093	-0.11308		0.148	0.512326	0.537724	0.363275			1.93333	0.004751						1.93333	0.001316						1.93333	-0.01278
0.149	0.25789	0.283404	-0.08593		0.149	0.48289	0.130342	-0.11437		0.15	0.51089	0.536974	0.360005			1.95	0.004894						1.95	0.001359						1.95	-0.01237
0.151	0.255107	0.282584	-0.08783		0.151	0.480107	0.12862	-0.1156		0.151	0.508107	0.535727	0.358066			1.96667	0.004836						1.96667	0.001373						1.96667	-0.01192
0.152	0.252539	0.283541	-0.08881		0.152	0.477539	0.12826	-0.11703		0.152	0.505539	0.53271	0.355634			1.98333	0.004858						1.98333	0.001346						1.98333	-0.01144
0.153	0.249143	0.284143	-0.08819		0.153	0.474143	0.125937	-0.11862		0.154	0.502143	0.531405	0.353629			2	0.004651						2	0.001446						2	-0.01103
0.155	0.247939	0.283981	-0.08872		0.155	0.472939	0.124238	-0.12016		0.155	0.500939	0.530197	0.350909			2.01667	0.004374						2.01667	0.001278						2.01667	-0.0107
0.156	0.24643	0.282927	-0.08791		0.156	0.47143	0.12209	-0.12181		0.156	0.49943	0.529536	0.348207			2.03333	0.003778						2.03333	0.001219						2.03333	-0.0106
0.157	0.245223	0.282377	-0.08799		0.157	0.470223	0.11852	-0.12234		0.158	0.498223	0.528185	0.345505			2.05	0.003141						2.05	0.00106						2.05	-0.01031
0.159	0.24374	0.281503	-0.08745		0.159	0.46874	0.116251	-0.1229		0.159	0.49674	0.526244	0.343361			2.06667	0.002774						2.06667	0.000702						2.06667	-0.01006
0.16	0.241727	0.279014	-0.08819		0.16	0.466727	0.113956	-0.12411		0.16	0.494727	0.524248	0.342039			2.08333	0.002668						2.08333	0.000553						2.08333	-0.00988
0.161	0.240106	0.275935	-0.08869		0.161	0.465106	0.112768	-0.12501		0.162	0.493106	0.522157	0.340365			2.1	0.002502						2.1	0.000481						2.1	-0.00974
0.163	0.237245	0.274895	-0.08973		0.163	0.462245	0.111493	-0.12598		0.163	0.490245	0.520297	0.336902			2.11667	0.002286						2.11667	0.000601						2.11667	-0.00968
0.164	0.233843	0.273448	-0.09054		0.164	0.458843	0.109286	-0.12712		0.164	0.486843	0.51805	0.334989			2.13333	0.00217						2.13333	0.0008						2.13333	-0.00956
0.165	0.232808	0.272556	-0.09243		0.165	0.457808	0.106697	-0.12757		0.166	0.485808	0.516324	0.33313			2.15	0.002155						2.15	0.0009						2.15	-0.0092
0.167	0.2307	0.272028	-0.09374		0.167	0.4557	0.104424	-0.12911		0.167	0.4837	0.514417	0.332237			2.16667	0.001939						2.16667	0.000959						2.16667	-0.0088
0.168	0.229442	0.271275	-0.09437		0.168	0.454442	0.103307	-0.13055		0.168	0.482442	0.512925	0.333277			2.18333	0.001383						2.18333	0.000889						2.18333	-0.00829
0.169	0.227555	0.270627	-0.09476		0.169	0.452555	0.102345	-0.1315		0.17	0.480555	0.510801	0.33435			2.2	0.000688						2.2	0.001014						2.2	-0.00794
0.171	0.22723	0.269286	-0.09554		0.171	0.45223	0.101191	-0.13073		0.171	0.48023	0.510081	0.333043			2.21667	0.000523						2.21667	0.000891						2.21667	-0.00765
0.172	0.225815	0.267225	-0.09724		0.172	0.450815	0.098806	-0.13097		0.172	0.478815	0.509492	0.33276			2.23333	0.000489						2.23333	0.000508						2.23333	-0.00724
0.173	0.224462	0.266716	-0.09826		0.173	0.449462	0.095918	-0.13118		0.174	0.477462	0.508608	0.332455			2.25	0.000434						2.25	0.000295						2.25	-0.00676
0.175	0.223992	0.266696	-0.09965		0.175	0.448992	0.093495	-0.13135		0.175	0.476992	0.506787	0.330319			2.26667	0.000219						2.26667	9.1e-05						2.26667	-0.00622
0.176	0.22223	0.266031	-0.10078		0.176	0.44723	0.090519	-0.132		0.176	0.47523	0.505126	0.329467			2.28333	4.4e-05						2.28333	-0.00017						2.28333	-0.00582
0.177	0.22205	0.266168	-0.10155		0.177	0.44705	0.088781	-0.13242		0.178	0.47505	0.503401	0.329034			2.3	-0.00019						2.3	-0.00039						2.3	-0.00537
0.178	0.221525	0.266784	-0.10103		0.178	0.446525	0.086481	-0.13295		0.179	0.474525	0.501728	0.329457			2.31667	-0.00027						2.31667	-0.00057						2.31667	-0.0051
0.18	0.222473	0.26653	-0.10308		0.18	0.447473	0.084729	-0.13407		0.18	0.475473	0.499286	0.329526			2.33333	-0.0005						2.33333	-0.00056						2.33333	-0.00488
0.181	0.221073	0.265428	-0.10231		0.181	0.446073	0.083256	-0.13558		0.182	0.474073	0.496828	0.329157			2.35	-0.00054						2.35	-0.00041						2.35	-0.00453
0.182	0.21981	0.265282	-0.1007		0.182	0.44481	0.080961	-0.13696		0.183	0.47281	0.495046	0.328437			2.36667	-0.0007						2.36667	-0.00017						2.36667	-0.00408
0.184	0.218054	0.26552	-0.10089		0.184	0.443054	0.080307	-0.13748		0.184	0.471054	0.493734	0.328634			2.38333	-0.00079						2.38333	-0.00015						2.38333	-0.00383
0.185	0.215962	0.265932	-0.10178		0.185	0.440962	0.080677	-0.13838		0.186	0.468962	0.491929	0.328015			2.4	-0.00083						2.4	-0.0001						2.4	-0.00381
0.186	0.215381	0.26653	-0.10453		0.186	0.440381	0.080606	-0.13917		0.187	0.468381	0.491197	0.327558			2.41667	-0.00108						2.41667	0.000106						2.41667	-0.00358
0.188	0.213741	0.266274	-0.1056		0.188	0.438741	0.078927	-0.13955		0.188	0.466741	0.489799	0.327236			2.43333	-0.00108						2.43333	8.3e-05						2.43333	-0.0034
0.189	0.213057	0.265597	-0.10682		0.189	0.438057	0.078092	-0.14108		0.19	0.466057	0.489848	0.328353			2.45	-0.0011						2.45	-1e-05						2.45	-0.00312
0.19	0.211452	0.266156	-0.10554		0.19	0.436452	0.077825	-0.14242		0.191	0.464452	0.488067	0.329974			2.46667	-0.00116						2.46667	-8.3e-05						2.46667	-0.00275
0.192	0.210163	0.264497	-0.10452		0.192	0.435163	0.077573	-0.14394		0.192	0.463163	0.486177	0.330956			2.48333	-0.00133						2.48333	-3.6e-05						2.48333	-0.00236
0.193	0.208976	0.265785	-0.10379		0.193	0.433976	0.07615	-0.14433		0.194	0.461976	0.485277	0.330699			2.5	-0.00143						2.5	5.3e-05						2.5	-0.00217
0.194	0.20757	0.267892	-0.10315		0.194	0.43257	0.075746	-0.14436		0.195	0.46057	0.483952	0.330388			2.51667	-0.00133						2.51667	3.3e-05						2.51667	-0.00196
0.196	0.206579	0.269134	-0.10233		0.196	0.431579	0.075016	-0.1448		0.196	0.459579	0.481756	0.329324			2.53333	-0.00114						2.53333	8.2e-05						2.53333	-0.0015
0.197	0.204347	0.269454	-0.10154		0.197	0.429347	0.075358	-0.14565		0.198	0.457347	0.479068	0.329018			2.55	-0.0009						2.55	0.000162						2.55	-0.00107
0.198	0.203484	0.271343	-0.10245		0.198	0.428484	0.074298	-0.14559		0.199	0.456484	0.478135	0.329739			2.56667	-0.00084						2.56667	0.000122						2.56667	-0.00072
0.2	0.20328	0.273103	-0.10353		0.2	0.42828	0.07537	-0.14613		0.2	0.45628	0.478548	0.328995			2.58333	-0.00075						2.58333	0.000272						2.58333	-0.00046
0.201	0.202829	0.272266	-0.10629		0.201	0.427829	0.076996	-0.14585		0.202	0.455829	0.477223	0.32864			2.6	-0.00055						2.6	0.000253						2.6	-0.00046
0.202	0.202293	0.273102	-0.10916		0.202	0.427293	0.077592	-0.14572		0.203	0.455293	0.476907	0.327567			2.61667	-0.00057						2.61667	0.000154						2.61667	-0.00037
0.204	0.201943	0.275345	-0.10596		0.204	0.426943	0.077498	-0.14552		0.204	0.454943	0.476446	0.327491			2.63333	-0.00056						2.63333	0.000125						2.63333	-0.00047
0.205	0.201355	0.283773	-0.10381		0.205	0.426355	0.076154	-0.14568		0.206	0.454355	0.475144	0.327207			2.65	-0.00056						2.65	7.7e-05						2.65	-0.00074
0.206	0.201206	0.289679	-0.10477		0.206	0.426206	0.075376	-0.14493		0.207	0.454206	0.475255	0.328498			2.66667	-0.00061						2.66667	-1.2e-05						2.66667	-0.00083
0.208	0.200033	0.290884	-0.10555		0.208	0.425033	0.074858	-0.14424		0.208	0.453033	0.475492	0.329025			2.68333	-0.00026						2.68333	-1e-06						2.68333	-0.00093
0.209	0.19962	0.289905	-0.10568		0.209	0.42462	0.074596	-0.14347		0.21	0.45262	0.476108	0.331287			2.7	-4.7e-05						2.7	-0.00011						2.7	-0.00108
0.21	0.199434	0.289805	-0.10479		0.21	0.424434	0.072611	-0.14039		0.211	0.452434	0.475959	0.331813			2.71667	-0.00027						2.71667	-0.00031						2.71667	-0.00115
0.212	0.199197	0.291522	-0.10616		0.212	0.424197	0.071414	-0.13702		0.212	0.452197	0.47584	0.332552			2.73333	-0.00039						2.73333	-0.0006						2.73333	-0.00099
0.213	0.198685	0.292509	-0.10573		0.213	0.423685	0.07195	-0.12999		0.214	0.451685	0.476656	0.332617			2.75	-0.00044						2.75	-0.00098						2.75	-0.00094
0.214	0.198843	0.29273	-0.10474		0.214	0.423843	0.071069	-0.12233		0.215	0.451843	0.477645	0.333537			2.76667	-0.00056						2.76667	-0.00116						2.76667	-0.00083
0.216	0.198224	0.294493	-0.10495		0.216	0.423224	0.072418	-0.1149		0.216	0.451224	0.478067	0.336036			2.78333	-0.00064						2.78333	-0.00121						2.78333	-0.00074
0.217	0.199612	0.296369	-0.10332		0.217	0.424612	0.073592	-0.10615		0.218	0.452612	0.478331	0.337555			2.8	-0.00042						2.8	-0.00095						2.8	-0.00082
0.218	0.201907	0.298413	-0.10024		0.218	0.426907	0.076131	-0.09562		0.219	0.454907	0.483007	0.342735			2.81667	-0.00029						2.81667	-0.00088						2.81667	-0.00111
0.22	0.206317	0.30255	-0.097		0.22	0.431317	0.080616	-0.08644		0.22	0.459317	0.488612	0.34825			2.83333	-9.9e-05						2.83333	-0.00104						2.83333	-0.00119
0.221	0.213103	0.309956	-0.09095		0.221	0.438103	0.086847	-0.07571		0.222	0.466103	0.495832	0.356119			2.85	2e-05						2.85	-0.00136						2.85	-0.00122
0.222	0.22226	0.320049	-0.08457		0.222	0.44726	0.09502	-0.06424		0.223	0.47526	0.507315	0.367991			2.86667	-7.1e-05						2.86667	-0.00143						2.86667	-0.00139
0.224	0.232715	0.32999	-0.07669		0.224	0.457715	0.104296	-0.05273		0.224	0.485715	0.519274	0.38263			2.88333	-0.00036						2.88333	-0.00122						2.88333	-0.00175
0.225	0.244889	0.340067	-0.06804		0.225	0.469889	0.113976	-0.03961		0.226	0.497889	0.533517	0.397518			2.9	-0.00051						2.9	-0.00089						2.9	-0.00197
0.226	0.256481	0.351291	-0.05702		0.226	0.481481	0.122747	-0.02376		0.227	0.509481	0.549039	0.411828			2.91667	-0.00083						2.91667	-0.00074						2.91667	-0.00208
0.228	0.270551	0.363509	-0.04628		0.228	0.495551	0.131524	-0.00617		0.228	0.523551	0.566492	0.428446			2.93333	-0.00097						2.93333	-0.00078						2.93333	-0.00201
0.229	0.285904	0.37564	-0.0342		0.229	0.510904	0.141753	0.014728		0.23	0.538904	0.583116	0.448784			2.95	-0.00109						2.95	-0.00073						2.95	-0.00188
0.23	0.30348	0.390057	-0.02198		0.23	0.52848	0.154516	0.03619		0.231	0.55648	0.599581	0.468057			2.96667	-0.00104						2.96667	-0.00079						2.96667	-0.00138
0.232	0.3209	0.406667	-0.00682		0.232	0.5459	0.170669	0.058051		0.232	0.5739	0.616945	0.489542			2.98333	-0.0011						2.98333	-0.00053						2.98333	-0.0008
0.233	0.340188	0.423674	0.00888		0.233	0.565188	0.188538	0.084062		0.234	0.593188	0.637562	0.513009			3	-0.00108						3	-0.00022						3	-0.0005
0.234	0.36309	0.44279	0.027572		0.234	0.58809	0.206545	0.111205		0.235	0.61609	0.660725	0.537835			3.01667	-0.00074						3.01667	4.4e-05						3.01667	-0.00038
0.236	0.389682	0.463133	0.048017		0.236	0.614682	0.226222	0.140057		0.236	0.642682	0.688246	0.564439			3.03333	-0.00057						3.03333	7.2e-05						3.03333	1e-06
0.237	0.416638	0.485019	0.069559		0.237	0.641638	0.247435	0.170509		0.237	0.669638	0.716151	0.593234			3.05	-0.00043						3.05	0.00037						3.05	0.00026
0.238	0.446231	0.506363	0.093363		0.238	0.671231	0.267966	0.203478		0.239	0.699231	0.746562	0.624536			3.06667	-0.00033						3.06667	0.000558						3.06667	0.000269
0.24	0.477157	0.531485	0.118875		0.24	0.702157	0.291079	0.237977		0.24	0.730157	0.779334	0.657306			3.08333	-0.00022						3.08333	0.000606						3.08333	0.000228
0.241	0.510453	0.557797	0.146683		0.241	0.735453	0.315323	0.276458		0.241	0.763453	0.815265	0.691938			3.1	-0.00021						3.1	0.000485						3.1	1.5e-05
0.242	0.544977	0.586712	0.17447		0.242	0.769977	0.341677	0.319488		0.243	0.797977	0.853784	0.729155			3.11667	-0.00018						3.11667	0.000283						3.11667	-0.00011
0.244	0.581505	0.617623	0.204417		0.244	0.806505	0.368414	0.365871		0.244	0.834505	0.895654	0.767499			3.13333	-7.1e-05						3.13333	0.000482						3.13333	-1.3e-05
0.245	0.620849	0.651677	0.235815		0.245	0.845849	0.398953	0.414248		0.245	0.873849	0.941901	0.80812			3.15	5e-06						3.15	0.000741						3.15	0.000123
0.246	0.661469	0.687252	0.270519		0.246	0.886469	0.431457	0.468342		0.247	0.914469	0.992184	0.855506			3.16667	2e-06						3.16667	0.00083						3.16667	0.000159
0.248	0.703702	0.727659	0.308058		0.248	0.928702	0.465671	0.526399		0.248	0.956702	1.04584	0.906086			3.18333	0.000109						3.18333	0.001039						3.18333	0.000135
0.249	0.749391	0.76921	0.347428		0.249	0.974391	0.503202	0.59021		0.249	1.00239	1.10561	0.962517			3.2	0.00037						3.2	0.001109						3.2	0.000218
0.25	0.801482	0.814615	0.391007		0.25	1.02648	0.542242	0.657118		0.251	1.05448	1.17003	1.0245			3.21667	0.000591						3.21667	0.0013						3.21667	0.000561
0.252	0.861051	0.865008	0.43804		0.252	1.08605	0.585428	0.73071		0.252	1.11405	1.24126	1.09279			3.23333	0.000823						3.23333	0.00119						3.23333	0.000703
0.253	0.924031	0.918129	0.488069		0.253	1.14903	0.632133	0.810929		0.253	1.17703	1.31916	1.16745			3.25	0.001165						3.25	0.000931						3.25	0.000596
0.254	0.993305	0.976702	0.543854		0.254	1.2183	0.6832	0.896341		0.255	1.2463	1.40625	1.24962			3.26667	0.001567						3.26667	0.000721						3.26667	0.000469
0.256	1.06728	1.03946	0.603545		0.256	1.29228	0.739556	0.986765		0.256	1.32028	1.50157	1.33898			3.28333	0.001829						3.28333	0.000482						3.28333	0.000291
0.257	1.1496	1.10876	0.667598		0.257	1.3746	0.800126	1.08349		0.257	1.4026	1.60533	1.43594			3.3	0.001856						3.3	0.000224						3.3	3e-05
0.258	1.24074	1.18526	0.738133		0.258	1.46574	0.866277	1.18545		0.259	1.49374	1.72041	1.54061			3.31667	0.001804						3.31667	0.000146						3.31667	-0.00022
0.26	1.33631	1.26542	0.816969		0.26	1.5613	0.938972	1.29161		0.26	1.5893	1.84252	1.654			3.33333	0.001812						3.33333	0.000258						3.33333	-0.00038
0.261	1.43719	1.35157	0.900215		0.261	1.66219	1.01507	1.40063		0.261	1.69019	1.97784	1.77489			3.35	0.001591						3.35	0.00027						3.35	-0.00041
0.262	1.54499	1.44311	0.988765		0.262	1.76998	1.09741	1.51345		0.263	1.79798	2.12255	1.90398			3.36667	0.001649						3.36667	0.000153						3.36667	-0.00073
0.264	1.6585	1.5412	1.08328		0.264	1.8835	1.18327	1.62837		0.264	1.9115	2.2765	2.03642			3.38333	0.001587						3.38333	4.5e-05						3.38333	-0.00083
0.265	1.77784	1.6421	1.18485		0.265	2.00284	1.2739	1.74638		0.265	2.03084	2.4385	2.17534			3.4	0.001711						3.4	-0.00022						3.4	-0.00062
0.266	1.90142	1.74785	1.28501		0.266	2.12642	1.36696	1.86416		0.267	2.15442	2.60805	2.32013			3.41667	0.001806						3.41667	-0.00071						3.41667	-0.00067
0.268	2.03141	1.85879	1.38424		0.268	2.25641	1.46178	1.98168		0.268	2.28441	2.78471	2.46909			3.43333	0.001851						3.43333	-0.00099						3.43333	-0.00081
0.269	2.1658	1.97065	1.49295		0.269	2.3908	1.56115	2.09089		0.269	2.4188	2.96684	2.6213			3.45	0.001566						3.45	-0.00088						3.45	-0.00151
0.27	2.30432	2.08513	1.60606		0.27	2.52932	1.66212	2.21307		0.271	2.55732	3.15702	2.77582			3.46667	0.000961						3.46667	-8e-05						3.46667	-0.00186
0.272	2.4463	2.19571	1.72086		0.272	2.6713	1.76599	2.34177		0.272	2.6993	3.352	2.92713			3.48333	6e-06						3.48333	7.3e-05						3.48333	-0.00161
0.273	2.59069	2.30955	1.84097		0.273	2.81569	1.87163	2.47199		0.273	2.84369	3.54949	3.07095			3.5	-0.00065						3.5	-0.00027						3.5	-0.00201
0.274	2.73713	2.43231	1.96385		0.274	2.96213	1.97944	2.60208		0.275	2.99013	3.75008	3.23113			3.51667	0.001058						3.51667	0.00201						3.51667	-0.00018
0.275	2.88518	2.55921	2.08726		0.275	3.11018	2.08844	2.73256		0.276	3.13818	3.9539	3.39626			3.53333	0.0022						3.53333	-0.01483						3.53333	-0.0032
0.277	3.03445	2.68418	2.21148		0.277	3.25945	2.19882	2.86129		0.277	3.28745	4.16199	3.56555			3.55	-0.04509						3.55	-0.15209						3.55	-0.00757
0.278	3.18573	2.81066	2.338		0.278	3.41073	2.31066	2.98863		0.279	3.43873	4.37162	3.73759			3.56667	-0.15364						3.56667	-0.42743						3.56667	-0.01274
0.279	3.33796	2.93814	2.46608		0.279	3.56296	2.42339	3.11549		0.28	3.59096	4.5833	3.91206			3.58333	-0.33761						3.58333	-0.80016						3.58333	-0.00924
0.281	3.49141	3.06838	2.59641		0.281	3.71641	2.53903	3.24044		0.281	3.74441	4.79834	4.08909			3.6	-0.55996						3.6	-1.21324						3.6	0.004606
0.282	3.64832	3.19993	2.72791		0.282	3.87332	2.65632	3.3642		0.283	3.90132	5.01679	4.26478			3.61667	-0.78207						3.61667	-1.62243						3.61667	0.02059
0.283	3.80656	3.33245	2.85864		0.283	4.03156	2.77398	3.48697		0.284	4.05956	5.228	4.44359			3.63333	-0.96962						3.63333	-1.97914						3.63333	0.037194
0.285	3.96532	3.4663	2.99009		0.285	4.19032	2.89105	3.60712		0.285	4.21832	5.42972	4.62278			3.65	-1.07209						3.65	-2.18734						3.65	0.058529
0.286	4.12308	3.59913	3.12226		0.286	4.34808	3.00969	3.7293		0.287	4.37608	5.65006	4.80194			3.66667	-1.06787						3.66667	-2.17107						3.66667	0.070243
0.287	4.28244	3.73333	3.25342		0.287	4.50744	3.129	3.85013		0.288	4.53543	5.87728	4.98092			3.68333	-0.97163						3.68333	-1.9727						3.68333	0.071147
0.289	4.44272	3.86591	3.38547		0.289	4.66772	3.24774	3.96942		0.289	4.69572	6.10326	5.15914			3.7	-0.81431						3.7	-1.68892						3.7	0.067877
0.29	4.60425	3.99805	3.51653		0.29	4.82925	3.36422	4.08819		0.291	4.85725	6.33066	5.3362			3.71667	-0.65149						3.71667	-1.38673						3.71667	0.063086
0.291	4.76722	4.11858	3.64712		0.291	4.99222	3.46952	4.20403		0.292	5.02022	6.55863	5.51403			3.73333	-0.51756						3.73333	-1.1172						3.73333	0.058706
0.293	4.93009	4.24933	3.77666		0.293	5.15509	3.58341	4.31532		0.293	5.18309	6.78686	5.69183			3.75	-0.41579						3.75	-0.89749						3.75	0.053075
0.294	5.09291	4.38669	3.90618		0.294	5.31791	3.70181	4.42406		0.295	5.34591	7.01455	5.86946			3.76667	-0.3402						3.76667	-0.72761						3.76667	0.048574
0.295	5.25632	4.52451	4.03576		0.295	5.48132	3.81992	4.52925		0.296	5.50932	7.24227	6.04443			3.78333	-0.2883						3.78333	-0.60625						3.78333	0.045003
0.297	5.41866	4.66235	4.16828		0.297	5.64366	3.93898	4.63162		0.297	5.67166	7.4718	6.21777			3.8	-0.25021						3.8	-0.51083						3.8	0.041929
0.298	5.5787	4.7971	4.29974		0.298	5.8037	4.05675	4.7327		0.299	5.8317	7.69801	6.38878			3.81667	-0.21905						3.81667	-0.44062						3.81667	0.038943
0.299	5.73851	4.93103	4.42704		0.299	5.96351	4.17098	4.82995		0.3	5.99151	7.92216	6.55913			3.83333	-0.19447						3.83333	-0.38948						3.83333	0.036557
0.301	5.8858	5.0639	4.55178		0.301	6.1108	4.28372	4.92412		0.301	6.1388	8.14411	6.72624			3.85	-0.17038						3.85	-0.34762						3.85	0.034091
0.302	6.02499	5.19161	4.67287		0.302	6.24999	4.39402	5.01537		0.303	6.27799	8.36257	6.88991			3.86667	-0.15321						3.86667	-0.31084						3.86667	0.031526
0.303	6.16938	5.31828	4.79127		0.303	6.39438	4.50131	5.10112		0.304	6.42238	8.57787	7.05383			3.88333	-0.13443						3.88333	-0.27986						3.88333	0.02911
0.305	6.3156	5.44482	4.90792		0.305	6.5406	4.60659	5.18519		0.305	6.5686	8.78578	7.21284			3.9	-0.11846						3.9	-0.2545						3.9	0.028081
0.306	6.45787	5.56761	5.02138		0.306	6.68287	4.71004	5.2668		0.307	6.71087	8.99065	7.36951			3.91667	-0.10871						3.91667	-0.22953						3.91667	0.02764
0.307	6.59709	5.68708	5.13271		0.307	6.82209	4.81222	5.34177		0.308	6.85009	9.18956	7.5236			3.93333	-0.09751						3.93333	-0.20724						3.93333	0.025969
0.309	6.73491	5.8033	5.24199		0.309	6.95991	4.91311	5.41233		0.309	6.98791	9.38366	7.67591			3.95	-0.08643						3.95	-0.18876						3.95	0.024399
0.31	6.86958	5.91523	5.34885		0.31	7.09458	5.01181	5.47675		0.311	7.12258	9.57417	7.82342			3.96667	-0.07531						3.96667	-0.16583						3.96667	0.023368
0.311	6.99896	6.02411	5.45439		0.311	7.22396	5.1062	5.53765		0.312	7.25196	9.75849	7.96642			3.98333	-0.06746						3.98333	-0.14744						3.98333	0.022107
0.313	7.12461	6.12961	5.55614		0.313	7.34961	5.19676	5.59231		0.313	7.37761	9.93574	8.1038			4	-0.05713						4	-0.13123						4	0.020763
0.314	7.24566	6.23103	5.65382		0.314	7.47066	5.28512	5.64381		0.315	7.49866	10.1092	8.23675			4.01667	-0.04616						4.01667	-0.11988						4.01667	0.019937
0.315	7.36045	6.32782	5.74804		0.315	7.58545	5.36759	5.68806		0.316	7.61345	10.2752	8.36137			4.03333	-0.03715						4.03333	-0.10406						4.03333	0.019301
0.317	7.46997	6.41963	5.83828		0.317	7.69498	5.44677	5.72579		0.317	7.72297	10.4321	8.47919			4.05	-0.03034						4.05	-0.09334						4.05	0.018406
0.318	7.57384	6.50391	5.92327		0.318	7.79884	5.52025	5.7572		0.319	7.82684	10.5802	8.58842			4.06667	-0.02826						4.06667	-0.08137						4.06667	0.01756
0.319	7.67201	6.58189	6.00047		0.319	7.89701	5.5894	5.78347		0.32	7.92501	10.7185	8.68924			4.08333	-0.02816						4.08333	-0.07255						4.08333	0.017585
0.321	7.76379	6.6529	6.06747		0.321	7.98879	5.65376	5.80028		0.321	8.01679	10.8461	8.78007			4.1	-0.02692						4.1	-0.0618						4.1	0.016915
0.322	7.84807	6.71913	6.13147		0.322	8.07307	5.71047	5.81034		0.323	8.10107	10.9622	8.863			4.11667	-0.02478						4.11667	-0.05141						4.11667	0.015984
0.323	7.92236	6.7779	6.19284		0.323	8.14736	5.76217	5.81594		0.324	8.17536	11.0694	8.93622			4.13333	-0.02239						4.13333	-0.04743						4.13333	0.015764
0.325	7.98652	6.82782	6.24747		0.325	8.21152	5.80715	5.81592		0.325	8.23952	11.1629	8.99964			4.15	-0.02084						4.15	-0.04413						4.15	0.014953
0.326	8.04377	6.87209	6.29388		0.326	8.26877	5.84502	5.80967		0.327	8.29677	11.2452	9.04977			4.16667	-0.01919						4.16667	-0.03819						4.16667	0.013892
0.327	8.09434	6.90845	6.33295		0.327	8.31934	5.87722	5.79834		0.328	8.34734	11.3136	9.09646			4.18333	-0.01789						4.18333	-0.03584						4.18333	0.013482
0.329	8.13621	6.93753	6.36479		0.329	8.36121	5.90186	5.78122		0.329	8.38921	11.3698	9.13633			4.2	-0.01686						4.2	-0.03327						4.2	0.013037
0.33	8.16985	6.95879	6.38892		0.33	8.39485	5.91984	5.76094		0.331	8.42285	11.4156	9.16852			4.21667	-0.01553						4.21667	-0.03031						4.21667	0.011702
0.331	8.19593	6.97598	6.40562		0.331	8.42093	5.93252	5.73934		0.332	8.44893	11.4512	9.19301			4.23333	-0.01454						4.23333	-0.02741						4.23333	0.010806
0.333	8.21515	6.98586	6.41756		0.333	8.44015	5.94316	5.71385		0.333	8.46815	11.4769	9.20987			4.25	-0.01355						4.25	-0.02428						4.25	0.00967
0.334	8.228	6.99168	6.42396		0.334	8.453	5.94858	5.68313		0.335	8.481	11.4955	9.2215			4.26667	-0.012						4.26667	-0.02229						4.26667	0.009094
0.335	8.23629	6.9934	6.42455		0.335	8.46129	5.94969	5.64899		0.336	8.48929	11.5056	9.22895			4.28333	-0.01053						4.28333	-0.02043						4.28333	0.008519
0.337	8.23841	6.9904	6.42026		0.337	8.46341	5.94895	5.6129		0.337	8.49141	11.5059	9.23104			4.3	-0.00982						4.3	-0.01856						4.3	0.008089
0.338	8.23621	6.9848	6.41316		0.338	8.46121	5.94619	5.57345		0.339	8.48921	11.5013	9.22761			4.31667	-0.00975						4.31667	-0.01716						4.31667	0.007808
0.339	8.22977	6.97686	6.40274		0.339	8.45477	5.93949	5.52827		0.34	8.48277	11.491	9.22011			4.33333	-0.00911						4.33333	-0.01533						4.33333	0.007858
0.341	8.21985	6.96526	6.38884		0.341	8.44485	5.9297	5.48332		0.341	8.47285	11.4738	9.20902			4.35	-0.00844						4.35	-0.01363						4.35	0.007847
0.342	8.20766	6.94978	6.37293		0.342	8.43266	5.9164	5.43806		0.343	8.46066	11.4519	9.19331			4.36667	-0.00801						4.36667	-0.01284						4.36667	0.007976
0.343	8.19207	6.93306	6.35435		0.343	8.41707	5.90295	5.39178		0.344	8.44507	11.4262	9.17276			4.38333	-0.00755						4.38333	-0.01244						4.38333	0.008095
0.345	8.17213	6.91469	6.33252		0.345	8.39713	5.88807	5.34399		0.345	8.42513	11.3957	9.14661			4.4	-0.0069						4.4	-0.01146						4.4	0.007641
0.346	8.14911	6.89494	6.30825		0.346	8.37411	5.87027	5.29384		0.347	8.40211	11.3626	9.11693			4.41667	-0.00621						4.41667	-0.01037						4.41667	0.006835
0.347	8.12358	6.87089	6.28146		0.347	8.34858	5.8473	5.24312		0.348	8.37658	11.3235	9.08381			4.43333	-0.00601						4.43333	-0.00932						4.43333	0.006169
0.349	8.0947	6.84437	6.25318		0.349	8.3197	5.8201	5.19246		0.349	8.3477	11.2776	9.04876			4.45	-0.0057						4.45	-0.00869						4.45	0.005583
0.35	8.06339	6.8144	6.22226		0.35	8.28839	5.79168	5.14117		0.35	8.31639	11.2263	9.01072			4.46667	-0.00539						4.46667	-0.00827						4.46667	0.005427
0.351	8.02989	6.78108	6.18906		0.351	8.25489	5.76111	5.09064		0.352	8.28289	11.1696	8.96941			4.48333	-0.00521						4.48333	-0.00848						4.48333	0.004951
0.353	7.99268	6.74611	6.15311		0.353	8.21767	5.72767	5.03962		0.353	8.24568	11.1088	8.92464			4.5	-0.0047						4.5	-0.00939						4.5	0.004592
0.354	7.95241	6.70707	6.11443		0.354	8.17741	5.69181	4.98848		0.354	8.20541	11.0449	8.87678			4.51667	-0.00395						4.51667	-0.00941						4.51667	0.004151
0.355	7.90993	6.6667	6.07327		0.355	8.13493	5.65342	4.93614		0.356	8.16293	10.9767	8.82535			4.53333	-0.00338						4.53333	-0.00212						4.53333	0.00394
0.357	7.86316	6.62401	6.03208		0.357	8.08816	5.61314	4.8833		0.357	8.11616	10.9036	8.7717			4.55	-0.0033						4.55	0.002877						4.55	0.003989
0.358	7.80985	6.57802	5.98908		0.358	8.03485	5.57247	4.83222		0.358	8.06285	10.8282	8.71508			4.56667	-0.00314						4.56667	0.002165						4.56667	0.004068
0.359	7.75261	6.52839	5.94424		0.359	7.97761	5.53077	4.78288		0.36	8.00561	10.7497	8.65751			4.58333	-0.0025						4.58333	0.001163						4.58333	0.004327
0.361	7.69597	6.47769	5.89747		0.361	7.92097	5.48795	4.73391		0.361	7.94897	10.6689	8.5955			4.6	-0.00233						4.6	-2e-06						4.6	0.004732
0.362	7.6378	6.42369	5.84908		0.362	7.8628	5.44372	4.6855		0.362	7.8908	10.5854	8.53475			4.61667	-0.00174						4.61667	-0.0009						4.61667	0.005256
0.363	7.57614	6.36782	5.7989		0.363	7.80114	5.39739	4.63805		0.364	7.82914	10.501	8.47341			4.63333	-0.00166						4.63333	-0.00118						4.63333	0.005389
0.365	7.51296	6.31337	5.74702		0.365	7.73796	5.34923	4.59114		0.365	7.76596	10.4165	8.41107			4.65	-0.00131						4.65	-0.00123						4.65	0.004853
0.366	7.44977	6.25766	5.69675		0.366	7.67476	5.30132	4.54454		0.366	7.70277	10.3323	8.34892			4.66667	-0.00075						4.66667	-0.00124						4.66667	0.004887
0.367	7.38567	6.20141	5.64745		0.367	7.61067	5.2538	4.49865		0.368	7.63866	10.2477	8.28591			4.68333	-0.00073						4.68333	-0.00086						4.68333	0.004961
0.368	7.32116	6.14657	5.59858		0.368	7.54616	5.20611	4.45457		0.369	7.57416	10.1617	8.22404			4.7	-0.00136						4.7	-0.00069						4.7	0.005001
0.37	7.25862	6.09014	5.54999		0.37	7.48362	5.15814	4.41112		0.37	7.51162	10.0782	8.16246			4.71667	-0.00199						4.71667	-0.00078						4.71667	0.00494
0.371	7.19667	6.03315	5.5011		0.371	7.42166	5.11198	4.36886		0.372	7.44967	9.99776	8.10206			4.73333	-0.00045						4.73333	-0.00096						4.73333	0.005278
0.372	7.13589	5.97675	5.45398		0.372	7.36089	5.06702	4.32609		0.373	7.38889	9.91771	8.0426			4.75	-0.00728						4.75	-0.00113						4.75	0.005807
0.374	7.07678	5.92228	5.41012		0.374	7.30178	5.02338	4.28505		0.374	7.32978	9.84006	7.98276			4.76667	-0.01377						4.76667	-0.00126						4.76667	0.006246
0.375	7.01671	5.86869	5.36517		0.375	7.24171	4.97777	4.24669		0.376	7.26971	9.76426	7.92283			4.78333	-0.01205						4.78333	-0.00118						4.78333	0.006474
0.376	6.95703	5.81668	5.31769		0.376	7.18203	4.93299	4.20847		0.377	7.21003	9.68934	7.86489			4.8	-0.00856						4.8	-0.00085						4.8	0.006609
0.378	6.8999	5.76653	5.27057		0.378	7.1249	4.88956	4.16984		0.378	7.1529	9.61592	7.80944			4.81667	0.002686						4.81667	-0.00073						4.81667	0.006492
0.379	6.8434	5.71495	5.22294		0.379	7.06841	4.84639	4.13053		0.38	7.0964	9.5453	7.75805			4.83333	0.003453						4.83333	-0.00061						4.83333	0.006356
0.38	6.78836	5.66352	5.17553		0.38	7.01336	4.80405	4.09069		0.381	7.04136	9.47579	7.70356			4.85	0.001469						4.85	-0.00044						4.85	0.006179
0.382	6.73523	5.61539	5.12919		0.382	6.96023	4.76398	4.05203		0.382	6.98823	9.41136	7.64766			4.86667	-0.00018						4.86667	-0.00038						4.86667	0.005793
0.383	6.68337	5.56884	5.08317		0.383	6.90837	4.72417	4.01532		0.384	6.93637	9.34839	7.59337			4.88333	-0.00048						4.88333	-0.00021						4.88333	0.005576
0.384	6.63247	5.5239	5.03767		0.384	6.85747	4.68551	3.97861		0.385	6.88547	9.28701	7.54081			4.9	-0.00033						4.9	-2.9e-05						4.9	0.004996
0.386	6.58224	5.48148	4.9941		0.386	6.80724	4.6477	3.94048		0.386	6.83524	9.22734	7.48929			4.91667	-0.00047						4.91667	2.3e-05						4.91667	0.004234
0.387	6.5325	5.44076	4.95219		0.387	6.7575	4.61109	3.9054		0.388	6.7855	9.16917	7.43943			4.93333	-0.00059						4.93333	4.5e-05						4.93333	0.003462
0.388	6.48416	5.40028	4.91169		0.388	6.70916	4.57715	3.87172		0.389	6.73716	9.11311	7.39048			4.95	-0.00054						4.95	7e-06						4.95	0.00282
0.39	6.43834	5.36059	4.87167		0.39	6.66334	4.54306	3.83622		0.39	6.69134	9.05982	7.3415			4.96667	-0.00064						4.96667	-4e-05						4.96667	0.002318
0.391	6.39388	5.32357	4.83263		0.391	6.61888	4.50991	3.80173		0.392	6.64688	9.0123	7.29237			4.98333	-0.00106						4.98333	-0.00015						4.98333	0.002327
0.392	6.3509	5.28807	4.79442		0.392	6.5759	4.47685	3.76813		0.393	6.60389	8.96406	7.24514			5	-0.00135						5	-0.00024						5	0.002471
0.394	6.30846	5.25312	4.75779		0.394	6.53346	4.44431	3.73632		0.394	6.56147	8.91505	7.19754			5.01667	-0.00153						5.01667	-0.00017						5.01667	0.002234
0.395	6.26633	5.21973	4.72252		0.395	6.49133	4.41395	3.70431		0.396	6.51933	8.86828	7.15032			5.03333	-0.00157						5.03333	-0.00021						5.03333	0.002037
0.396	6.22592	5.1879	4.68785		0.396	6.45092	4.38708	3.67343		0.397	6.47892	8.82172	7.10566			5.05	-0.00154						5.05	-0.00023						5.05	0.00149
0.398	6.1875	5.15752	4.65469		0.398	6.4125	4.3624	3.6418		0.398	6.4405	8.77489	7.0618			5.06667	-0.00121						5.06667	-0.00015						5.06667	0.000763
0.399	6.14968	5.12817	4.62274		0.399	6.37467	4.33622	3.61168		0.4	6.40268	8.7293	7.01906			5.08333	-0.00102						5.08333	7.8e-05						5.08333	0.000166
0.4	6.11277	5.09767	4.59217		0.4	6.33777	4.30861	3.58301		0.401	6.36577	8.68441	6.97666			5.1	-0.00081						5.1	0.000122						5.1	-0.00024
0.402	6.07689	5.0672	4.56245		0.402	6.30189	4.28077	3.55547		0.402	6.32989	8.64099	6.93469			5.11667	-0.00076						5.11667	8.5e-05						5.11667	-0.00014
0.403	6.04197	5.03784	4.5331		0.403	6.26697	4.2531	3.52739		0.404	6.29497	8.59903	6.89283			5.13333	-0.00087						5.13333	-1.3e-05						5.13333	-0.00015
0.404	6.00696	5.00816	4.50492		0.404	6.23196	4.22569	3.49985		0.405	6.25996	8.55754	6.85289			5.15	-0.00091						5.15	-0.00032						5.15	2.7e-05
0.406	5.97228	4.97829	4.47685		0.406	6.19728	4.19963	3.47423		0.406	6.22528	8.51798	6.8144			5.16667	-0.0009						5.16667	-0.00062						5.16667	0.000335
0.407	5.9391	4.9492	4.44928		0.407	6.1641	4.17457	3.44794		0.408	6.1921	8.48031	6.77666			5.18333	-0.00065						5.18333	-0.00077						5.18333	0.000493
0.408	5.9075	4.92168	4.42257		0.408	6.1325	4.1495	3.42095		0.409	6.1605	8.44291	6.73955			5.2	-0.00053						5.2	-0.00087						5.2	0.000506
0.41	5.87672	4.89492	4.39676		0.41	6.10172	4.12332	3.39404		0.41	6.12972	8.40575	6.70354			5.21667	-0.00049						5.21667	-0.00103						5.21667	0.000579
0.411	5.84625	4.86934	4.37126		0.411	6.07125	4.09735	3.36861		0.412	6.09925	8.37028	6.6699			5.23333	-0.00029						5.23333	-0.00096						5.23333	0.000671
0.412	5.81682	4.84492	4.34511		0.412	6.04182	4.07192	3.34347		0.413	6.06982	8.33478	6.63629			5.25	-0.00017						5.25	-0.00098						5.25	0.000613
0.414	5.78705	4.82041	4.31872		0.414	6.01205	4.04826	3.31909		0.414	6.04005	8.30012	6.60279			5.26667	4.9e-05						5.26667	-0.00092						5.26667	0.000795
0.415	5.7575	4.79494	4.29198		0.415	5.9825	4.02602	3.2945		0.416	6.0105	8.26726	6.57054			5.28333	0.000294						5.28333	-0.00067						5.28333	0.000728
0.416	5.72761	4.77119	4.26614		0.416	5.95261	4.00366	3.27053		0.417	5.98061	8.2354	6.53945			5.3	0.000588						5.3	-0.00037						5.3	0.000546
0.418	5.69746	4.74792	4.24093		0.418	5.92246	3.98139	3.2456		0.418	5.95046	8.20381	6.50785			5.31667	0.001021						5.31667	-0.00057						5.31667	0.000363
0.419	5.6694	4.72432	4.21622		0.419	5.8944	3.95933	3.22198		0.42	5.9224	8.17143	6.47555			5.33333	0.001365						5.33333	-0.00058						5.33333	0.00021
0.42	5.64321	4.70157	4.19284		0.42	5.86822	3.93689	3.19765		0.421	5.89621	8.13904	6.44417			5.35	0.001558						5.35	-0.00059						5.35	0.000196
0.422	5.61777	4.6788	4.17033		0.422	5.84277	3.91466	3.17429		0.422	5.87078	8.10812	6.41341			5.36667	0.001672						5.36667	-0.00038						5.36667	0.000143
0.423	5.59049	4.65516	4.1475		0.423	5.81549	3.89317	3.15121		0.424	5.84349	8.07853	6.38306			5.38333	0.001835						5.38333	-0.00022						5.38333	0.00017
0.424	5.56315	4.63268	4.12512		0.424	5.78815	3.87317	3.12882		0.425	5.81615	8.04844	6.35321			5.4	0.002048						5.4	-0.00034						5.4	0.000253
0.426	5.53834	4.61123	4.10406		0.426	5.76334	3.85362	3.10745		0.426	5.79134	8.01759	6.32389			5.41667	0.002051						5.41667	4.6e-05						5.41667	0.000134
0.427	5.51309	4.5899	4.08428		0.427	5.73809	3.83355	3.08514		0.428	5.76609	7.98714	6.2972			5.43333	0.001963						5.43333	0.000347						5.43333	-7.6e-05
0.428	5.48635	4.57023	4.06607		0.428	5.71135	3.81352	3.06462		0.429	5.73935	7.95735	6.26969			5.45	0.001816						5.45	0.000438						5.45	-0.00042
0.43	5.4617	4.55137	4.04657		0.43	5.6867	3.7936	3.04374		0.43	5.7147	7.92722	6.24231			5.46667	0.001529						5.46667	0.000688						5.46667	-0.0006
0.431	5.43823	4.53219	4.02623		0.431	5.66323	3.77415	3.02212		0.432	5.69123	7.89795	6.21642			5.48333	0.001251						5.48333	0.000659						5.48333	-0.00068
0.432	5.41454	4.51368	4.0065		0.432	5.63954	3.75468	2.99987		0.433	5.66754	7.86918	6.19122			5.5	0.001013						5.5	0.000779						5.5	-0.0008
0.434	5.39088	4.49489	3.98559		0.434	5.61587	3.73575	2.97814		0.434	5.64388	7.83968	6.16581			5.51667	0.000535						5.51667	0.000628						5.51667	-0.0006
0.435	5.36931	4.47618	3.96553		0.435	5.59431	3.71763	2.95649		0.436	5.62231	7.81007	6.13875			5.53333	0.000547						5.53333	0.000438						5.53333	-0.00061
0.436	5.34657	4.45751	3.94553		0.436	5.57156	3.7001	2.93467		0.437	5.59957	7.7802	6.11088			5.55	0.000288						5.55	0.000438						5.55	-0.00056
0.438	5.32233	4.43881	3.92524		0.438	5.54734	3.68103	2.91208		0.438	5.57533	7.7503	6.08268			5.56667	-0.00016						5.56667	0.000177						5.56667	-0.00069
0.439	5.29815	4.41999	3.90466		0.439	5.52315	3.66087	2.89019		0.44	5.55115	7.72004	6.0541			5.58333	-0.00081						5.58333	9.7e-05						5.58333	-0.00055
0.44	5.27366	4.4018	3.88408		0.44	5.49866	3.64018	2.86995		0.441	5.52666	7.68919	6.0262			5.6	-0.00178						5.6	0.000247						5.6	-0.00053
0.442	5.24974	4.38324	3.86498		0.442	5.47475	3.61972	2.85104		0.442	5.50274	7.65844	5.99878			5.61667	-0.00309						5.61667	0.000306						5.61667	-0.00052
0.443	5.22716	4.36433	3.84696		0.443	5.45216	3.59943	2.83041		0.444	5.48016	7.62892	5.97146			5.63333	-0.00492						5.63333	0.000416						5.63333	-0.00076
0.444	5.20407	4.34305	3.82774		0.444	5.42907	3.5798	2.80959		0.445	5.45707	7.60034	5.94295			5.65	-0.00628						5.65	0.000686						5.65	-0.00069
0.446	5.18047	4.32263	3.80791		0.446	5.40547	3.56103	2.79023		0.446	5.43346	7.57053	5.91461			5.66667	-0.0055						5.66667	0.000595						5.66667	-0.0005
0.447	5.15603	4.30298	3.78884		0.447	5.38103	3.54103	2.77114		0.448	5.40903	7.53849	5.88755			5.68333	-0.00185						5.68333	0.000495						5.68333	-0.00033
0.448	5.13178	4.28354	3.76904		0.448	5.35678	3.52109	2.75187		0.449	5.38478	7.50489	5.86049			5.7	0.007211						5.7	0.000445						5.7	-0.00041
0.45	5.10771	4.26354	3.74955		0.45	5.33271	3.50156	2.73307		0.45	5.36071	7.47013	5.83309			5.71667	0.013839						5.71667	0.000446						5.71667	-0.00034
0.451	5.08162	4.24438	3.73072		0.451	5.30663	3.48342	2.71506		0.452	5.33462	7.43532	5.80537			5.73333	0.012327						5.73333	0.000236						5.73333	-0.00021
0.452	5.05499	4.22484	3.71174		0.452	5.27999	3.46563	2.69798		0.453	5.30799	7.40075	5.77798			5.75	0.004706						5.75	0.000246						5.75	-0.0001
0.454	5.02995	4.20362	3.69318		0.454	5.25495	3.44622	2.68099		0.454	5.28295	7.36727	5.75154			5.76667	0.000324						5.76667	0.000207						5.76667	0.000108
0.455	5.0052	4.18251	3.67373		0.455	5.2302	3.42628	2.66221		0.456	5.2582	7.33429	5.72503			5.78333	-0.00054						5.78333	0.000187						5.78333	0.000399
0.456	4.98014	4.16276	3.65625		0.456	5.20514	3.40667	2.6446		0.457	5.23314	7.29997	5.69888			5.8	-0.00122						5.8	0.000208						5.8	0.000407
0.458	4.95494	4.14273	3.63862		0.458	5.17994	3.38746	2.62819		0.458	5.20794	7.26536	5.67208			5.81667	-0.00209						5.81667	0.00034						5.81667	0.000283
0.459	4.92934	4.12212	3.6207		0.459	5.15434	3.36861	2.61196		0.459	5.18234	7.23136	5.645			5.83333	-0.00247						5.83333	0.000351						5.83333	0.000259
0.46	4.90384	4.1013	3.60215		0.46	5.12884	3.35018	2.59583		0.461	5.15684	7.19766	5.61917			5.85	-0.00266						5.85	0.000393						5.85	8.5e-05
0.461	4.88037	4.07936	3.58415		0.461	5.10537	3.33182	2.58154		0.462	5.13337	7.1641	5.593			5.86667	-0.00259						5.86667	0.000544						5.86667	-3.9e-05
0.463	4.85741	4.05644	3.56656		0.463	5.08241	3.31244	2.56713		0.463	5.11041	7.13067	5.56621			5.88333	-0.00265						5.88333	0.000505						5.88333	-3.3e-05
0.464	4.83242	4.03461	3.54846		0.464	5.05742	3.29274	2.55259		0.465	5.08542	7.098	5.53999			5.9	-0.00298						5.9	0.000387						5.9	-0.00022
0.465	4.80761	4.0136	3.53056		0.465	5.03261	3.27471	2.53787		0.466	5.06061	7.06629	5.51396			5.91667	-0.00325						5.91667	-0.00011						5.91667	-0.00035
0.467	4.78252	3.99296	3.51199		0.467	5.00752	3.25711	2.52364		0.467	5.03552	7.03408	5.48727			5.93333	-0.00336						5.93333	-0.00017						5.93333	-0.00083
0.468	4.7569	3.97392	3.49349		0.468	4.9819	3.24028	2.50961		0.469	5.0099	7.00023	5.46021			5.95	-0.00301						5.95	-0.00035						5.95	-0.00085
0.469	4.73123	3.95589	3.47641		0.469	4.95622	3.22359	2.49548		0.47	4.98423	6.96622	5.43415			5.96667	-0.00266						5.96667	3.6e-05						5.96667	-0.00122
0.471	4.70678	3.93833	3.45845		0.471	4.93178	3.20656	2.48126		0.471	4.95978	6.93313	5.40845			5.98333	-0.00217						5.98333	0.000528						5.98333	-0.00141
0.472	4.68295	3.92176	3.44005		0.472	4.90795	3.18846	2.46691		0.473	4.93595	6.90053	5.38193			6	-0.00239						6	0.000961						6	4.8e-05
0.473	4.65866	3.9052	3.42312		0.473	4.88366	3.17068	2.45286		0.474	4.91165	6.868	5.35538			6.01667	-0.00077						6.01667	0.002653						6.01667	0.000724
0.475	4.63494	3.88693	3.40674		0.475	4.85994	3.15357	2.44004		0.475	4.88794	6.83648	5.32964			6.03333	-0.00814						6.03333	-0.00577						6.03333	-0.00175
0.476	4.61216	3.86762	3.39013		0.476	4.83716	3.13759	2.42844		0.477	4.86516	6.80615	5.30426			6.05	-0.05928						6.05	-0.0894						6.05	-0.00668
0.477	4.58856	3.84897	3.37355		0.477	4.81356	3.12225	2.41521		0.478	4.84155	6.77524	5.27823			6.06667	-0.17099						6.06667	-0.29641						6.06667	-0.01129
0.479	4.56492	3.83004	3.35776		0.479	4.78992	3.10783	2.4023		0.479	4.81792	6.74428	5.25211			6.08333	-0.3479						6.08333	-0.61504						6.08333	-0.01193
0.48	4.54163	3.81075	3.342		0.48	4.76663	3.09361	2.38865		0.481	4.79463	6.71324	5.22676			6.1	-0.5498						6.1	-0.99353						6.1	-0.00513
0.481	4.5182	3.79193	3.32744		0.481	4.7432	3.07794	2.37618		0.482	4.7712	6.68318	5.20136			6.11667	-0.73673						6.11667	-1.37966						6.11667	0.010089
0.483	4.49573	3.77359	3.31203		0.483	4.72073	3.06263	2.36449		0.483	4.74873	6.65423	5.17517			6.13333	-0.88344						6.13333	-1.72944						6.13333	0.02762
0.484	4.47421	3.75548	3.2975		0.484	4.69921	3.04754	2.35273		0.485	4.72721	6.6256	5.15006			6.15	-0.95683						6.15	-1.9759						6.15	0.048691
0.485	4.45184	3.73824	3.28198		0.485	4.67684	3.03334	2.34096		0.486	4.70484	6.59834	5.12773			6.16667	-0.94394						6.16667	-2.03069						6.16667	0.067192
0.487	4.42999	3.721	3.26518		0.487	4.65499	3.02119	2.32987		0.487	4.68299	6.57196	5.10616			6.18333	-0.85889						6.18333	-1.90166						6.18333	0.069763
0.488	4.40827	3.70301	3.24919		0.488	4.63327	3.00964	2.31891		0.489	4.66127	6.54498	5.08364			6.2	-0.73138						6.2	-1.66419						6.2	0.066262
0.489	4.388	3.68569	3.23303		0.489	4.613	2.99835	2.30815		0.49	4.641	6.51692	5.06079			6.21667	-0.59244						6.21667	-1.39011						6.21667	0.061559
0.491	4.36811	3.66866	3.2167		0.491	4.59311	2.98676	2.29639		0.491	4.62111	6.48931	5.03733			6.23333	-0.47725						6.23333	-1.12975						6.23333	0.057446
0.492	4.34855	3.65185	3.20148		0.492	4.57355	2.97419	2.28347		0.493	4.60155	6.46321	5.0144			6.25	-0.38551						6.25	-0.91189						6.25	0.053723
0.493	4.32877	3.63471	3.18753		0.493	4.55377	2.9624	2.27115		0.494	4.58177	6.43752	4.99197			6.26667	-0.31665						6.26667	-0.74123						6.26667	0.05002
0.495	4.3091	3.61727	3.17265		0.495	4.53411	2.95084	2.25903		0.495	4.5621	6.41252	4.9693			6.28333	-0.26749						6.28333	-0.61722						6.28333	0.046897
0.496	4.28944	3.59992	3.1569		0.496	4.51444	2.9385	2.24708		0.497	4.54244	6.38849	4.94738			6.3	-0.22912						6.3	-0.51992						6.3	0.043942
0.497	4.27061	3.58221	3.14211		0.497	4.49561	2.92564	2.23499		0.498	4.52361	6.36536	4.92676			6.31667	-0.19928						6.31667	-0.44445						6.31667	0.040636
0.499	4.25208	3.56379	3.12661		0.499	4.47708	2.91303	2.22231		0.499	4.50508	6.34222	4.90609			6.33333	-0.17871						6.33333	-0.38364						6.33333	0.03709
0.5	4.23471	3.54651	3.11179		0.5	4.45971	2.89987	2.20984		0.501	4.48771	6.3174	4.88481			6.35	-0.15872						6.35	-0.3396						6.35	0.033834
0.501	4.21656	3.53051	3.09654		0.501	4.44156	2.88778	2.19803		0.502	4.46956	6.29244	4.86345			6.36667	-0.14263						6.36667	-0.30362						6.36667	0.031388
0.503	4.19813	3.5141	3.08125		0.503	4.42313	2.87643	2.18666		0.503	4.45113	6.26785	4.84297			6.38333	-0.12684						6.38333	-0.27194						6.38333	0.029102
0.504	4.18065	3.49837	3.06633		0.504	4.40565	2.86487	2.17501		0.505	4.43365	6.24352	4.82224			6.4	-0.11226						6.4	-0.24127						6.4	0.026164
0.505	4.1635	3.48318	3.05188		0.505	4.3885	2.85581	2.16334		0.506	4.4165	6.219	4.80103			6.41667	-0.10756						6.41667	-0.21901						6.41667	0.023405
0.507	4.14535	3.46702	3.03772		0.507	4.37035	2.84697	2.15196		0.507	4.39835	6.19462	4.78004			6.43333	-0.09457						6.43333	-0.19703						6.43333	0.020806
0.508	4.12661	3.44988	3.02264		0.508	4.35161	2.83728	2.14101		0.509	4.37961	6.17005	4.75968			6.45	-0.08532						6.45	-0.17607						6.45	0.018817
0.509	4.10835	3.43254	3.00634		0.509	4.33335	2.82647	2.13075		0.51	4.36135	6.14504	4.74018			6.46667	-0.08002						6.46667	-0.15803						6.46667	0.017928
0.511	4.09098	3.41581	2.99086		0.511	4.31598	2.81557	2.12064		0.511	4.34398	6.12162	4.72009			6.48333	-0.07377						6.48333	-0.14269						6.48333	0.01712
0.512	4.07395	3.40117	2.97702		0.512	4.29894	2.80364	2.10979		0.513	4.32694	6.09952	4.69964			6.5	-0.06529						6.5	-0.12646						6.5	0.016059
0.513	4.05884	3.38668	2.96276		0.513	4.28383	2.79237	2.09843		0.514	4.31184	6.07701	4.67887			6.51667	-0.0618						6.51667	-0.11418						6.51667	0.014618
0.515	4.04341	3.371	2.94923		0.515	4.26841	2.78214	2.08817		0.515	4.29641	6.05466	4.65906			6.53333	-0.05597						6.53333	-0.099						6.53333	0.013208
0.516	4.02756	3.35514	2.93447		0.516	4.25256	2.77157	2.07788		0.517	4.28056	6.03221	4.63999			6.55	-0.04687						6.55	-0.0856						6.55	0.011847
0.517	4.01184	3.33987	2.91941		0.517	4.23684	2.76043	2.06709		0.518	4.26484	6.01108	4.62189			6.56667	-0.04269						6.56667	-0.0781						6.56667	0.010576
0.519	3.9973	3.32533	2.90433		0.519	4.2223	2.74834	2.05664		0.519	4.2503	5.98968	4.60437			6.58333	-0.03886						6.58333	-0.0702						6.58333	0.009755
0.52	3.98162	3.31179	2.88916		0.52	4.20662	2.73655	2.04626		0.521	4.23462	5.96718	4.58523			6.6	-0.03501						6.6	-0.06271						6.6	0.008983
0.521	3.96431	3.2974	2.87504		0.521	4.18931	2.72455	2.03655		0.522	4.21731	5.94412	4.56592			6.61667	-0.03192						6.61667	-0.05767						6.61667	0.00829
0.523	3.94602	3.28151	2.8604		0.523	4.17102	2.71249	2.02697		0.523	4.19902	5.92125	4.54745			6.63333	-0.02972						6.63333	-0.05267						6.63333	0.007888
0.524	3.93021	3.26605	2.84518		0.524	4.15521	2.70193	2.01729		0.525	4.18321	5.89746	4.53002			6.65	-0.02723						6.65	-0.04585						6.65	0.007375
0.525	3.9131	3.25084	2.82977		0.525	4.1381	2.69158	2.00819		0.526	4.1661	5.87416	4.51397			6.66667	-0.02477						6.66667	-0.04282						6.66667	0.006963
0.527	3.89667	3.23561	2.81459		0.527	4.12167	2.6795	1.99832		0.527	4.14967	5.85095	4.49769			6.68333	-0.02219						6.68333	-0.03914						6.68333	0.00654
0.528	3.8792	3.22195	2.79978		0.528	4.1042	2.66602	1.98768		0.529	4.1322	5.82732	4.48181			6.7	-0.02						6.7	-0.03406						6.7	0.006427
0.529	3.86239	3.20971	2.78622		0.529	4.08739	2.65282	1.97741		0.53	4.11539	5.80376	4.46532			6.71667	-0.01828						6.71667	-0.03165						6.71667	0.005954
0.531	3.84604	3.1976	2.7733		0.531	4.07104	2.64046	1.96757		0.531	4.09904	5.78108	4.44809			6.73333	-0.01686						6.73333	-0.03034						6.73333	0.00561
0.532	3.82998	3.18601	2.76073		0.532	4.05498	2.62778	1.95805		0.533	4.08298	5.75737	4.43201			6.75	-0.01559						6.75	-0.02819						6.75	0.005347
0.533	3.81647	3.1738	2.74801		0.533	4.04147	2.61538	1.94777		0.534	4.06947	5.73295	4.41664			6.76667	-0.01452						6.76667	-0.02597						6.76667	0.005023
0.535	3.80284	3.1591	2.73598		0.535	4.02784	2.60279	1.93723		0.535	4.05584	5.71073	4.40181			6.78333	-0.01338						6.78333	-0.02356						6.78333	0.00472
0.536	3.78775	3.14301	2.72286		0.536	4.01275	2.59127	1.92762		0.537	4.04075	5.6894	4.38751			6.8	-0.01194						6.8	-0.0216						6.8	0.004346
0.537	3.77235	3.12791	2.71004		0.537	3.99735	2.58016	1.91815		0.538	4.02535	5.66887	4.37284			6.81667	-0.01032						6.81667	-0.01945						6.81667	0.003982
0.539	3.757	3.11288	2.69787		0.539	3.982	2.56967	1.90793		0.539	4.01	5.64822	4.35815			6.83333	-0.00896						6.83333	-0.01706						6.83333	0.003828
0.54	3.74222	3.09755	2.6834		0.54	3.96723	2.55827	1.89853		0.541	3.99523	5.62655	4.34419			6.85	-0.00813						6.85	-0.01487						6.85	0.003774
0.541	3.72903	3.08399	2.66818		0.541	3.95403	2.54799	1.88918		0.542	3.98203	5.6061	4.32907			6.86667	-0.00748						6.86667	-0.01312						6.86667	0.003691
0.543	3.71418	3.07182	2.65359		0.543	3.93918	2.53846	1.8782		0.543	3.96718	5.58496	4.31394			6.88333	-0.00674						6.88333	-0.01175						6.88333	0.003687
0.544	3.7004	3.05906	2.64257		0.544	3.9254	2.52776	1.86704		0.545	3.9534	5.56538	4.29847			6.9	-0.00588						6.9	-0.01063						6.9	0.003703
0.545	3.68695	3.04605	2.63036		0.545	3.91195	2.5171	1.85703		0.546	3.93995	5.54598	4.28369			6.91667	-0.00523						6.91667	-0.00944						6.91667	0.003459
0.547	3.67512	3.03441	2.61889		0.547	3.90013	2.50632	1.84712		0.547	3.92813	5.52732	4.2694			6.93333	-0.0047						6.93333	-0.00857						6.93333	0.003226
0.548	3.66241	3.0244	2.60747		0.548	3.88741	2.49723	1.83845		0.549	3.9154	5.50956	4.25469			6.95	-0.0042						6.95	-0.00794						6.95	0.002992
0.549	3.64886	3.01282	2.59664		0.549	3.87386	2.48823	1.83027		0.55	3.90186	5.49054	4.23942			6.96667	-0.00341						6.96667	-0.0071						6.96667	0.002708
0.551	3.63512	2.99993	2.58422		0.551	3.86012	2.47921	1.8209		0.551	3.88812	5.47206	4.22523			6.98333	-0.00303						6.98333	-0.00618						6.98333	0.002454
0.552	3.62224	2.98733	2.572		0.552	3.84724	2.46914	1.81135		0.553	3.87524	5.4545	4.21158			7	-0.00258						7	-0.00515						7	0.002291
0.553	3.60892	2.97456	2.56141		0.553	3.83392	2.45698	1.80203		0.554	3.86192	5.43488	4.19651			7.01667	-0.00224						7.01667	-0.00457						7.01667	0.002218
0.555	3.5961	2.96242	2.54919		0.555	3.8211	2.44527	1.79303		0.555	3.8491	5.41472	4.18088			7.03333	-0.00199						7.03333	-0.00415						7.03333	0.001625
0.556	3.58327	2.95037	2.53913		0.556	3.80827	2.43308	1.78348		0.557	3.83627	5.39621	4.16674			7.05	-0.00141						7.05	-0.00384						7.05	0.001182
0.557	3.57095	2.93866	2.52814		0.557	3.79595	2.42197	1.77477		0.558	3.82395	5.37953	4.15351			7.06667	-0.00087						7.06667	-0.00341						7.06667	0.00093
0.558	3.55792	2.92785	2.51801		0.558	3.78292	2.41221	1.76651		0.559	3.81092	5.3611	4.13987			7.08333	-0.00033						7.08333	-0.00301						7.08333	0.000517
0.56	3.54428	2.91735	2.50675		0.56	3.76928	2.40228	1.75784		0.561	3.79728	5.34265	4.12498			7.1	0.000216						7.1	-0.00269						7.1	0.000214
0.561	3.53099	2.907	2.49677		0.561	3.75599	2.39309	1.75044		0.562	3.78399	5.32467	4.10955			7.11667	0.000411						7.11667	-0.00249						7.11667	-2.7e-05
0.562	3.5186	2.89723	2.48643		0.562	3.7436	2.38376	1.74253		0.563	3.7716	5.30727	4.0937			7.13333	0.000636						7.13333	-0.0022						7.13333	-0.00012
0.564	3.50457	2.8869	2.47662		0.564	3.72957	2.37464	1.73361		0.565	3.75757	5.28945	4.07702			7.15	0.000801						7.15	-0.00194						7.15	-0.0001
0.565	3.49158	2.87646	2.46682		0.565	3.71658	2.36512	1.72535		0.566	3.74458	5.27296	4.06051			7.16667	0.001026						7.16667	-0.00176						7.16667	-9.2e-05
0.566	3.47783	2.86672	2.45746		0.566	3.70283	2.35508	1.71764		0.567	3.73083	5.2561	4.04427			7.18333	0.00135						7.18333	-0.00161						7.18333	-8.4e-05
0.568	3.46409	2.85584	2.44868		0.568	3.6891	2.34594	1.709		0.568	3.71709	5.23986	4.02797			7.2	0.001564						7.2	-0.00142						7.2	4.6e-05
0.569	3.45329	2.84606	2.44083		0.569	3.6783	2.33463	1.70008		0.57	3.70629	5.22227	4.01207			7.21667	0.001848						7.21667	-0.00131						7.21667	-4e-06
0.57	3.44018	2.83579	2.43222		0.57	3.66518	2.32493	1.69229		0.571	3.69318	5.20326	3.99663			7.23333	0.002061						7.23333	-0.00121						7.23333	-2.3e-05
0.572	3.42769	2.82449	2.42309		0.572	3.65269	2.31481	1.6843		0.572	3.68069	5.18558	3.98188			7.25	0.001774						7.25	-0.00129						7.25	-5.3e-05
0.573	3.41629	2.81344	2.41386		0.573	3.64129	2.30319	1.67485		0.574	3.66929	5.16984	3.9674			7.26667	0.001388						7.26667	-0.00128						7.26667	-0.00013
0.574	3.40616	2.80386	2.4045		0.574	3.63116	2.29198	1.66471		0.575	3.65916	5.15418	3.95219			7.28333	0.001081						7.28333	-0.0011						7.28333	-9.2e-05
0.576	3.39476	2.79539	2.39655		0.576	3.61976	2.28187	1.65416		0.576	3.64776	5.1391	3.9361			7.3	0.000674						7.3	-0.001						7.3	-7.1e-05
0.577	3.38132	2.78725	2.38903		0.577	3.60632	2.27215	1.64489		0.578	3.63432	5.12373	3.92069			7.31667	0.000466						7.31667	-0.00089						7.31667	-6.8e-05
0.578	3.36717	2.77699	2.37844		0.578	3.59217	2.26208	1.63645		0.579	3.62017	5.10819	3.90667			7.33333	0.000528						7.33333	-0.00081						7.33333	-5e-06
0.58	3.35356	2.76607	2.36949		0.58	3.57856	2.25196	1.62849		0.58	3.60656	5.09412	3.89242			7.35	0.00067						7.35	-0.0006						7.35	-0.00014
0.581	3.34008	2.75609	2.361		0.581	3.56508	2.24255	1.6197		0.582	3.59308	5.07986	3.87804			7.36667	0.000272						7.36667	-0.00046						7.36667	-9e-06
0.582	3.32745	2.74505	2.35245		0.582	3.55245	2.23331	1.61074		0.583	3.58045	5.06575	3.86482			7.38333	0.000474						7.38333	-0.00017						7.38333	0.000243
0.584	3.31487	2.7353	2.34508		0.584	3.53987	2.22541	1.60262		0.584	3.56787	5.05037	3.85103			7.4	0.000446						7.4	-0.00012						7.4	0.000358
0.585	3.30315	2.72569	2.33733		0.585	3.52815	2.21661	1.59411		0.586	3.55615	5.03533	3.83623			7.41667	-4e-06						7.41667	-9.5e-05						7.41667	0.000474
0.586	3.29054	2.71583	2.32876		0.586	3.51554	2.20867	1.58403		0.587	3.54354	5.02069	3.82048			7.43333	-0.0003						7.43333	3.4e-05						7.43333	0.00064
0.588	3.28048	2.70707	2.32109		0.588	3.50548	2.20131	1.57373		0.588	3.53348	5.00531	3.80492			7.45	-0.00086						7.45	0.000194						7.45	0.000676
0.589	3.27045	2.69957	2.31155		0.589	3.49545	2.19337	1.5652		0.59	3.52345	4.98903	3.78958			7.46667	-0.0009						7.46667	0.000363						7.46667	0.000742
0.59	3.2574	2.6917	2.30207		0.59	3.4824	2.18456	1.55558		0.591	3.5104	4.97462	3.77447			7.48333	-0.00059						7.48333	0.000263						7.48333	0.000817
0.592	3.2472	2.68472	2.29308		0.592	3.4722	2.17449	1.54479		0.592	3.5002	4.95935	3.75847			7.5	0.000169						7.5	0.00032						7.5	0.000825
0.593	3.23632	2.67683	2.28479		0.593	3.46132	2.16636	1.53435		0.594	3.48932	4.94491	3.74339			7.51667	0.000828						7.51667	0.000265						7.51667	0.000785
0.594	3.22689	2.66721	2.2742		0.594	3.45189	2.16005	1.52511		0.595	3.47989	4.93099	3.72735			7.53333	0.000568						7.53333	0.00017						7.53333	0.000804
0.596	3.21622	2.65765	2.2638		0.596	3.44122	2.15398	1.5151		0.596	3.46922	4.91683	3.71312			7.55	0.000407						7.55	0.000225						7.55	0.000813
0.597	3.20545	2.64758	2.25287		0.597	3.43045	2.14651	1.50494		0.598	3.45845	4.90291	3.69956			7.56667	0.000336						7.56667	0.0004						7.56667	0.000783
0.598	3.19516	2.63611	2.24163		0.598	3.42016	2.13949	1.49452		0.599	3.44816	4.88852	3.68464			7.58333	0.000295						7.58333	0.000605						7.58333	0.000622
0.6	3.18296	2.62572	2.23076		0.6	3.40796	2.13141	1.48473		0.6	3.43596	4.87647	3.66942			7.6	0.000713						7.6	0.000638						7.6	0.000603
0.601	3.16899	2.617	2.22043		0.601	3.39399	2.12317	1.47551		0.602	3.42199	4.86205	3.65428			7.61667	0.001231						7.61667	0.000518						7.61667	0.000526
0.602	3.15839	2.6086	2.20945		0.602	3.38339	2.11423	1.46622		0.603	3.41139	4.84708	3.6391			7.63333	0.000948						7.63333	0.000619						7.63333	0.000609
0.604	3.1474	2.59881	2.19918		0.604	3.3724	2.10534	1.45645		0.604	3.4004	4.83206	3.62342			7.65	0.000745						7.65	0.00058						7.65	0.000682
0.605	3.13803	2.58989	2.18812		0.605	3.36303	2.09706	1.44672		0.606	3.39103	4.81779	3.60935			7.66667	0.000643						7.66667	0.00012						7.66667	0.000665
0.606	3.12649	2.58114	2.17874		0.606	3.35149	2.08816	1.43694		0.607	3.37949	4.80275	3.59525			7.68333	0.00044						7.68333	-4.9e-05						7.68333	0.000738
0.608	3.1151	2.57141	2.16875		0.608	3.3401	2.0796	1.42756		0.608	3.3681	4.78699	3.58133			7.7	0.000166						7.7	-0.00019						7.7	0.000552
0.609	3.10504	2.56078	2.16011		0.609	3.33004	2.07036	1.41928		0.61	3.35804	4.77082	3.5674			7.71667	-0.00015						7.71667	-0.00029						7.71667	0.000318
0.61	3.09347	2.55073	2.14956		0.61	3.31847	2.06134	1.41074		0.611	3.34647	4.75284	3.55381			7.73333	-0.00036						7.73333	-0.00043						7.73333	0.000164
0.612	3.08102	2.54142	2.13914		0.612	3.30602	2.05307	1.40256		0.612	3.33402	4.73495	3.54005			7.75	-0.00065						7.75	-0.00069						7.75	0.00025
0.613	3.06748	2.53161	2.1288		0.613	3.29248	2.04269	1.39344		0.614	3.32048	4.71797	3.52561			7.76667	-0.00087						7.76667	-0.0011						7.76667	0.000355
0.614	3.05506	2.52028	2.11775		0.614	3.28006	2.03256	1.3845		0.615	3.30806	4.70023	3.51227			7.78333	-0.00078						7.78333	-0.00124						7.78333	0.000341
0.616	3.04441	2.50921	2.1067		0.616	3.26941	2.02088	1.37412		0.616	3.29741	4.68256	3.49921			7.8	-0.00081						7.8	-0.00129						7.8	0.000238
0.617	3.0351	2.50022	2.09685		0.617	3.2601	2.00949	1.36562		0.618	3.2881	4.6653	3.48516			7.81667	-0.00085						7.81667	-0.00107						7.81667	0.000126
0.618	3.02313	2.49016	2.08743		0.618	3.24813	2.00028	1.35613		0.619	3.27613	4.64699	3.47075			7.83333	-0.00082						7.83333	-0.00085						7.83333	9.4e-05
0.62	3.01051	2.48009	2.07749		0.62	3.23551	1.99082	1.34552		0.62	3.26351	4.63008	3.45827			7.85	-0.00087						7.85	-0.00089						7.85	0.000142
0.621	2.99721	2.47013	2.06938		0.621	3.22221	1.98026	1.33604		0.622	3.25021	4.61301	3.44474			7.86667	-0.00079						7.86667	-0.00117						7.86667	4e-05
0.622	2.9866	2.45988	2.05855		0.622	3.2116	1.97232	1.32825		0.623	3.2396	4.59539	3.43125			7.88333	-0.0007						7.88333	-0.00123						7.88333	-2.2e-05
0.624	2.97401	2.45007	2.04842		0.624	3.19901	1.96204	1.3198		0.624	3.22701	4.57672	3.41835			7.9	-0.0007						7.9	-0.00128						7.9	-6.3e-05
0.625	2.96175	2.43958	2.03783		0.625	3.18675	1.95213	1.31078		0.626	3.21475	4.55924	3.40573			7.91667	-0.0008						7.91667	-0.00148						7.91667	9.7e-05
0.626	2.9497	2.42858	2.02738		0.626	3.1747	1.9421	1.30207		0.627	3.2027	4.54186	3.39252			7.93333	-0.00071						7.93333	-0.00147						7.93333	0.000306
0.628	2.93798	2.41776	2.01734		0.628	3.16298	1.93091	1.29269		0.628	3.19098	4.52559	3.38013			7.95	-0.00069						7.95	-0.00112						7.95	0.000115
0.629	2.92581	2.40582	2.00796		0.629	3.15081	1.91976	1.28418		0.63	3.17881	4.50861	3.37			7.96667	-0.00077						7.96667	-0.00103						7.96667	-0.00013
0.63	2.91472	2.39371	1.99753		0.63	3.13971	1.90936	1.27617		0.631	3.16771	4.49088	3.35734			7.98333	-0.00081						7.98333	-0.00112						7.98333	-0.00038
0.632	2.902	2.38167	1.98804		0.632	3.127	1.90009	1.26799		0.632	3.155	4.47035	3.34421			8	-0.00093						8	-0.00095						8	-0.00051
0.633	2.88957	2.37036	1.97894		0.633	3.11457	1.89201	1.26015		0.634	3.14257	4.45219	3.33112			8.01667	-0.00091						8.01667	-0.00094						8.01667	-0.00056
0.634	2.8774	2.35985	1.96914		0.634	3.1024	1.88236	1.25118		0.635	3.1304	4.4325	3.31839			8.03333	-0.00072						8.03333	-0.00075						8.03333	-0.00031
0.636	2.86429	2.34831	1.95813		0.636	3.08929	1.87209	1.24323		0.636	3.11729	4.41682	3.30607			8.05	-0.00067						8.05	-0.00059						8.05	-0.00021
0.637	2.85184	2.33785	1.94851		0.637	3.07684	1.86233	1.23554		0.638	3.10484	4.4024	3.29296			8.06667	-0.00064						8.06667	-0.00044						8.06667	-0.00025
0.638	2.83886	2.3282	1.9392		0.638	3.06386	1.85102	1.22699		0.639	3.09186	4.38559	3.27949			8.08333	-0.00032						8.08333	-0.00028						8.08333	-0.00051
0.64	2.82597	2.31899	1.931		0.64	3.05098	1.84099	1.21879		0.64	3.07897	4.36794	3.26578			8.1	-0.00032						8.1	-0.00019						8.1	-0.00058
0.641	2.81319	2.30753	1.92305		0.641	3.03819	1.83018	1.21115		0.642	3.06619	4.35221	3.25381			8.11667	-0.0002						8.11667	-6.7e-05						8.11667	-0.0004
0.642	2.80027	2.29642	1.91429		0.642	3.02527	1.82165	1.20498		0.643	3.05327	4.33686	3.24003			8.13333	7.3e-05						8.13333	9.5e-05						8.13333	-0.00025
0.644	2.78806	2.28444	1.90532		0.644	3.01306	1.81173	1.19908		0.644	3.04106	4.3211	3.22718			8.15	5.6e-05						8.15	0.000168						8.15	-0.00016
0.645	2.7756	2.27289	1.89628		0.645	3.0006	1.80292	1.19184		0.646	3.0286	4.30479	3.21418			8.16667	4e-05						8.16667	0.00038						8.16667	-0.00018
0.646	2.76324	2.26285	1.88681		0.646	2.98824	1.79476	1.18391		0.647	3.01624	4.28861	3.20164			8.18333	4e-06						8.18333	0.000673						8.18333	-0.00029
0.648	2.75149	2.25302	1.87665		0.648	2.97649	1.78642	1.17645		0.648	3.00449	4.27232	3.18894			8.2	-4e-06						8.2	0.000947						8.2	-0.00026
0.649	2.73973	2.24384	1.86729		0.649	2.96473	1.77782	1.16839		0.65	2.99273	4.25547	3.17355			8.21667	0.000118						8.21667	0.001163						8.21667	-0.00024
0.65	2.72823	2.23404	1.85801		0.65	2.95323	1.76877	1.16015		0.651	2.98122	4.2385	3.15818			8.23333	0.00027						8.23333	0.001359						8.23333	-0.00024
0.651	2.71553	2.22488	1.84798		0.651	2.94053	1.76105	1.1519		0.652	2.96853	4.22131	3.14285			8.25	0.000232						8.25	0.001605						8.25	-0.00034
0.653	2.70223	2.21641	1.84055		0.653	2.92723	1.75302	1.14423		0.654	2.95523	4.20542	3.13015			8.26667	0.000214						8.26667	0.001591						8.26667	-0.00063
0.654	2.68827	2.20771	1.8324		0.654	2.91327	1.74416	1.13785		0.655	2.94127	4.1919	3.11665			8.28333	0.000426						8.28333	0.001667						8.28333	-0.00057
0.655	2.67603	2.19759	1.82467		0.655	2.90103	1.73665	1.13159		0.656	2.92903	4.17845	3.10382			8.3	0.000458						8.3	0.001586						8.3	-0.00034
0.657	2.66425	2.1878	1.81652		0.657	2.88925	1.72878	1.1264		0.658	2.91725	4.16418	3.08807			8.31667	0.000519						8.31667	0.001548						8.31667	-0.00013
0.658	2.65235	2.1772	1.80692		0.658	2.87735	1.72079	1.12128		0.659	2.90535	4.15092	3.07527			8.33333	0.00043						8.33333	0.00151						8.33333	8e-05
0.659	2.64022	2.16758	1.79703		0.659	2.86522	1.71373	1.11658		0.66	2.89322	4.13791	3.06185			8.35	0.000631						8.35	0.001382						8.35	0.000137
0.661	2.62895	2.15915	1.78969		0.661	2.85395	1.70617	1.10997		0.662	2.88195	4.12326	3.04776			8.36667	0.000962						8.36667	0.001444						8.36667	0.000163
0.662	2.61798	2.15007	1.78249		0.662	2.84298	1.69665	1.10531		0.663	2.87098	4.10914	3.03276			8.38333	0.000793						8.38333	0.001506						8.38333	0.00029
0.663	2.60793	2.1416	1.77534		0.663	2.83293	1.6882	1.10002		0.664	2.86093	4.09339	3.01913			8.4	0.000543						8.4	0.001422						8.4	0.000116
0.665	2.5964	2.13483	1.76705		0.665	2.8214	1.67985	1.09491		0.666	2.8494	4.07897	3.00504			8.41667	0.000654						8.41667	0.001121						8.41667	-8.9e-05
0.666	2.58557	2.12761	1.75898		0.666	2.81057	1.67183	1.08889		0.667	2.83857	4.06432	2.99114			8.43333	0.000704						8.43333	0.000899						8.43333	-0.00011
0.667	2.57472	2.11884	1.75125		0.667	2.79972	1.66426	1.08338		0.668	2.82772	4.05073	2.97905			8.45	0.000875						8.45	0.000558						8.45	-8.8e-05
0.669	2.56394	2.10966	1.74365		0.669	2.78894	1.657	1.07836		0.67	2.81694	4.03697	2.96625			8.46667	0.001395						8.46667	5.7e-05						8.46667	-0.00043
0.67	2.55322	2.1021	1.73603		0.67	2.77822	1.64931	1.07308		0.671	2.80622	4.02295	2.95445			8.48333	0.002016						8.48333	-0.00026						8.48333	0.000312
0.671	2.54203	2.0935	1.72894		0.671	2.76703	1.64099	1.0704		0.672	2.79503	4.00911	2.94176			8.5	0.003716						8.5	-0.00064						8.5	0.000716
0.673	2.53243	2.0849	1.7206		0.673	2.75743	1.63348	1.06734		0.674	2.78543	3.99515	2.92926			8.51667	0.004587						8.51667	-0.00227						8.51667	0.001309
0.674	2.5216	2.07465	1.71214		0.674	2.7466	1.62658	1.06266		0.675	2.7746	3.98089	2.91562			8.53333	0.002307						8.53333	-0.00331						8.53333	0.002603
0.675	2.51173	2.0669	1.70271		0.675	2.73673	1.618	1.0567		0.676	2.76473	3.96813	2.90249			8.55	-0.03248						8.55	-0.04568						8.55	-0.00449
0.677	2.50283	2.05883	1.69472		0.677	2.72783	1.61158	1.05141		0.678	2.75583	3.95648	2.88974			8.56667	-0.11434						8.56667	-0.17166						8.56667	-0.0167
0.678	2.49225	2.05206	1.68634		0.678	2.71725	1.60387	1.04598		0.679	2.74525	3.94466	2.87655			8.58333	-0.25275						8.58333	-0.42299						8.58333	-0.01767
0.679	2.48157	2.04422	1.6776		0.679	2.70657	1.5975	1.04242		0.68	2.73457	3.93111	2.865			8.6	-0.4209						8.6	-0.76482						8.6	-0.01099
0.681	2.47094	2.03664	1.66907		0.681	2.69594	1.58934	1.03818		0.681	2.72394	3.91839	2.85302			8.61667	-0.59527						8.61667	-1.13286						8.61667	0.001745
0.682	2.45948	2.0289	1.6604		0.682	2.68448	1.58414	1.03472		0.683	2.71248	3.90628	2.84049			8.63333	-0.75043						8.63333	-1.48713						8.63333	0.012906
0.683	2.44699	2.02069	1.65193		0.683	2.67199	1.57621	1.02926		0.684	2.69999	3.89533	2.82921			8.65	-0.84093						8.65	-1.77083						8.65	0.037147
0.685	2.4359	2.01201	1.64403		0.685	2.6609	1.56814	1.02407		0.685	2.6889	3.88564	2.81749			8.66667	-0.84686						8.66667	-1.90533						8.66667	0.054488
0.686	2.426	2.00412	1.63709		0.686	2.651	1.5626	1.01934		0.687	2.679	3.87654	2.80579			8.68333	-0.78333						8.68333	-1.86522						8.68333	0.061879
0.687	2.41581	1.99507	1.6277		0.687	2.64081	1.55645	1.01324		0.688	2.66881	3.86582	2.79527			8.7	-0.67621						8.7	-1.68288						8.7	0.062059
0.689	2.40493	1.98931	1.6192		0.689	2.62993	1.55025	1.00602		0.689	2.65793	3.85467	2.78399			8.71667	-0.55468						8.71667	-1.44044						8.71667	0.060207
0.69	2.39431	1.98185	1.61033		0.69	2.61931	1.54388	0.998172		0.691	2.64731	3.84387	2.77089			8.73333	-0.4442						8.73333	-1.19225						8.73333	0.056586
0.691	2.38391	1.97701	1.60043		0.691	2.60891	1.53721	0.991843		0.692	2.63691	3.83231	2.75856			8.75	-0.35983						8.75	-0.97288						8.75	0.053504
0.693	2.37446	1.97284	1.59151		0.693	2.59946	1.53045	0.984859		0.693	2.62746	3.82144	2.74855			8.76667	-0.29474						8.76667	-0.7947						8.76667	0.050893
0.694	2.36555	1.96513	1.58401		0.694	2.59055	1.52315	0.979713		0.695	2.61855	3.80887	2.73759			8.78333	-0.2468						8.78333	-0.65119						8.78333	0.047401
0.695	2.35626	1.95804	1.57659		0.695	2.58126	1.51792	0.973643		0.696	2.60926	3.79653	2.72504			8.8	-0.2123						8.8	-0.54446						8.8	0.043728
0.697	2.34639	1.95215	1.56865		0.697	2.57139	1.51158	0.967561		0.697	2.59939	3.78543	2.71491			8.81667	-0.18847						8.81667	-0.4654						8.81667	0.040534
0.698	2.33761	1.94722	1.5605		0.698	2.56261	1.5049	0.961461		0.699	2.59061	3.7751	2.70465			8.83333	-0.16586						8.83333	-0.40549						8.83333	0.03705
0.699	2.32822	1.94032	1.55212		0.699	2.55322	1.49876	0.954231		0.7	2.58122	3.76321	2.69543			8.85	-0.14976						8.85	-0.35906						8.85	0.033255
0.701	2.31929	1.93344	1.54269		0.701	2.54429	1.49284	0.94936		0.701	2.57229	3.75172	2.68594			8.86667	-0.13141						8.86667	-0.32339						8.86667	0.030291
0.702	2.31061	1.92628	1.53426		0.702	2.53561	1.48563	0.943788		0.703	2.56361	3.73766	2.67551			8.88333	-0.12213						8.88333	-0.29081						8.88333	0.027867
0.703	2.3025	1.91924	1.52563		0.703	2.5275	1.47856	0.937324		0.704	2.5555	3.72371	2.66454			8.9	-0.10796						8.9	-0.25916						8.9	0.026021
0.705	2.29446	1.91262	1.51685		0.705	2.51946	1.47442	0.93176		0.705	2.54746	3.71136	2.65363			8.91667	-0.09529						8.91667	-0.23452						8.91667	0.024214
0.706	2.28555	1.90624	1.50779		0.706	2.51055	1.46941	0.927371		0.707	2.53855	3.69828	2.64302			8.93333	-0.08875						8.93333	-0.21055						8.93333	0.021796
0.707	2.27671	1.90194	1.49892		0.707	2.50171	1.46396	0.9225		0.708	2.52971	3.6843	2.63014			8.95	-0.08063						8.95	-0.18548						8.95	0.020249
0.709	2.26852	1.89501	1.49024		0.709	2.49352	1.4578	0.91725		0.709	2.52152	3.66994	2.61965			8.96667	-0.07472						8.96667	-0.17128						8.96667	0.018872
0.71	2.26024	1.88907	1.48075		0.71	2.48524	1.45125	0.91189		0.711	2.51324	3.65552	2.60986			8.98333	-0.06701						8.98333	-0.15322						8.98333	0.017244
0.711	2.25358	1.88391	1.47208		0.711	2.47858	1.44472	0.907492		0.712	2.50658	3.64148	2.59987			9	-0.05862						9	-0.13232						9	0.015505
0.713	2.2464	1.87756	1.46342		0.713	2.4714	1.43904	0.902414		0.713	2.4994	3.62654	2.58986			9.01667	-0.05333						9.01667	-0.11788						9.01667	0.013985
0.714	2.23819	1.87033	1.45571		0.714	2.46319	1.4328	0.898085		0.715	2.49119	3.61175	2.57911			9.03333	-0.05024						9.03333	-0.10359						9.03333	0.012574
0.715	2.23073	1.86397	1.44692		0.715	2.45573	1.42684	0.894153		0.716	2.48373	3.59723	2.56875			9.05	-0.04669						9.05	-0.08962						9.05	0.011473
0.717	2.22288	1.85669	1.43677		0.717	2.44788	1.42028	0.889394		0.717	2.47588	3.5835	2.55811			9.06667	-0.04291						9.06667	-0.08027						9.06667	0.010423
0.718	2.21449	1.84993	1.42752		0.718	2.43949	1.4143	0.885655		0.719	2.46749	3.56986	2.54864			9.08333	-0.03832						9.08333	-0.07472						9.08333	0.009412
0.719	2.20635	1.84271	1.41785		0.719	2.43135	1.40853	0.881127		0.72	2.45935	3.55539	2.53889			9.1	-0.03392						9.1	-0.06409						9.1	0.0085
0.721	2.19842	1.83402	1.40807		0.721	2.42342	1.40277	0.876976		0.721	2.45142	3.53933	2.52842			9.11667	-0.03075						9.11667	-0.05896						9.11667	0.007786
0.722	2.1895	1.82772	1.39974		0.722	2.4145	1.39519	0.872273		0.723	2.4425	3.52437	2.51986			9.13333	-0.0278						9.13333	-0.05193						9.13333	0.007211
0.723	2.18158	1.82024	1.39201		0.723	2.40658	1.38695	0.866947		0.724	2.43458	3.50979	2.51215			9.15	-0.0254						9.15	-0.04583						9.15	0.006667
0.725	2.17435	1.81126	1.38519		0.725	2.39935	1.37916	0.862963		0.725	2.42735	3.49599	2.50376			9.16667	-0.0232						9.16667	-0.04205						9.16667	0.006043
0.726	2.16685	1.80167	1.37793		0.726	2.39186	1.37118	0.8568		0.727	2.41986	3.48155	2.49607			9.18333	-0.0211						9.18333	-0.03891						9.18333	0.005639
0.727	2.15905	1.79397	1.37028		0.727	2.38405	1.36337	0.85128		0.728	2.41205	3.4666	2.48838			9.2	-0.01932						9.2	-0.03429						9.2	0.005153
0.729	2.15133	1.78733	1.36215		0.729	2.37633	1.35694	0.845251		0.729	2.40433	3.45227	2.48138			9.21667	-0.01714						9.21667	-0.0317						9.21667	0.004645
0.73	2.14224	1.77917	1.35402		0.73	2.36724	1.35079	0.839357		0.731	2.39524	3.43863	2.47352			9.23333	-0.01487						9.23333	-0.02907						9.23333	0.004157
0.731	2.13246	1.77205	1.34744		0.731	2.35746	1.34525	0.833819		0.732	2.38546	3.42424	2.4667			9.25	-0.01321						9.25	-0.027						9.25	0.003758
0.733	2.1227	1.76306	1.34088		0.733	2.3477	1.33916	0.829782		0.733	2.3757	3.41014	2.45923			9.26667	-0.01225						9.26667	-0.02394						9.26667	0.00328
0.734	2.11321	1.75576	1.3345		0.734	2.33821	1.3323	0.825461		0.735	2.36621	3.39587	2.45182			9.28333	-0.01133						9.28333	-0.01756						9.28333	0.002922
0.735	2.10293	1.74776	1.32825		0.735	2.32793	1.32518	0.819321		0.736	2.35593	3.38212	2.44319			9.3	-0.01036						9.3	-0.01551						9.3	0.002602
0.737	2.09301	1.74005	1.32224		0.737	2.31801	1.31861	0.814143		0.737	2.34601	3.36997	2.43365			9.31667	-0.00916						9.31667	-0.01233						9.31667	0.00244
0.738	2.08391	1.73342	1.31557		0.738	2.30891	1.31199	0.807745		0.739	2.33691	3.35637	2.42497			9.33333	-0.00832						9.33333	-0.0099						9.33333	0.002218
0.739	2.07441	1.72475	1.30946		0.739	2.29941	1.30554	0.801938		0.74	2.32741	3.34442	2.41564			9.35	-0.00755						9.35	-0.00841						9.35	0.001966
0.741	2.06502	1.71912	1.30481		0.741	2.29002	1.29887	0.796577		0.741	2.31802	3.33183	2.40902			9.36667	-0.00684						9.36667	-0.00759						9.36667	0.001824
0.742	2.05576	1.71201	1.29881		0.742	2.28076	1.2912	0.792423		0.743	2.30876	3.31796	2.40062			9.38333	-0.00616						9.38333	-0.00717						9.38333	0.001521
0.743	2.04619	1.70486	1.29179		0.743	2.27119	1.28351	0.788867		0.744	2.29919	3.30526	2.39194			9.4	-0.00541						9.4	-0.00667						9.4	0.001367
0.744	2.03779	1.69687	1.2856		0.744	2.26279	1.27689	0.78425		0.745	2.29079	3.2923	2.38514			9.41667	-0.00481						9.41667	-0.00617						9.41667	0.001251
0.746	2.03019	1.68963	1.27995		0.746	2.25519	1.27054	0.778726		0.747	2.28319	3.28059	2.37661			9.43333	-0.00435						9.43333	-0.00594						9.43333	0.001194
0.747	2.02232	1.68146	1.27479		0.747	2.24732	1.26409	0.772726		0.748	2.27532	3.26764	2.36897			9.45	-0.004						9.45	-0.00547						9.45	0.001198
0.748	2.01518	1.67266	1.26991		0.748	2.24018	1.25839	0.766813		0.749	2.26818	3.25438	2.36253			9.46667	-0.00375						9.46667	-0.0045						9.46667	0.001151
0.75	2.00695	1.66458	1.26471		0.75	2.23195	1.25392	0.763544		0.751	2.25995	3.24048	2.35405			9.48333	-0.00356						9.48333	-0.00405						9.48333	0.001155
0.751	1.99761	1.65949	1.25903		0.751	2.22261	1.24836	0.758722		0.752	2.25061	3.22692	2.34545			9.5	-0.00332						9.5	-0.00396						9.5	0.001356
0.752	1.98886	1.65258	1.25283		0.752	2.21386	1.2417	0.754047		0.753	2.24186	3.21233	2.33706			9.51667	-0.00318						9.51667	-0.00388						9.51667	0.001275
0.754	1.98053	1.6469	1.24716		0.754	2.20553	1.23692	0.750796		0.755	2.23353	3.19973	2.32864			9.53333	-0.0031						9.53333	-0.00382						9.53333	0.001164
0.755	1.97251	1.63924	1.24226		0.755	2.19751	1.23138	0.74725		0.756	2.22551	3.1863	2.31971			9.55	-0.00272						9.55	-0.0037						9.55	0.001062
0.756	1.96418	1.63341	1.23762		0.756	2.18918	1.22612	0.74464		0.757	2.21718	3.1728	2.3108			9.56667	-0.00247						9.56667	-0.0036						9.56667	0.000931
0.758	1.956	1.62565	1.23454		0.758	2.181	1.22164	0.73962		0.759	2.209	3.16128	2.30194			9.58333	-0.00221						9.58333	-0.00345						9.58333	0.00077
0.759	1.94827	1.61623	1.23187		0.759	2.17327	1.21726	0.736083		0.76	2.20127	3.14843	2.29157			9.6	-0.00216						9.6	-0.00331						9.6	0.000697
0.76	1.9397	1.61022	1.22798		0.76	2.1647	1.21298	0.731536		0.761	2.1927	3.13618	2.28203			9.61667	-0.00203						9.61667	-0.00315						9.61667	0.000731
0.762	1.93138	1.60383	1.22322		0.762	2.15638	1.20849	0.727791		0.763	2.18438	3.12502	2.27253			9.63333	-0.00168						9.63333	-0.0031						9.63333	0.000734
0.763	1.92367	1.59846	1.21828		0.763	2.14867	1.20368	0.725225		0.764	2.17667	3.11426	2.26355			9.65	-0.00154						9.65	-0.00278						9.65	0.000668
0.764	1.91536	1.59186	1.21322		0.764	2.14037	1.2006	0.723466		0.765	2.16837	3.10451	2.25598			9.66667	-0.0016						9.66667	-0.00252						9.66667	0.000622
0.766	1.90708	1.58745	1.20841		0.766	2.13208	1.19364	0.719262		0.767	2.16008	3.09509	2.24837			9.68333	-0.00163						9.68333	-0.00227						9.68333	0.000676
0.767	1.8994	1.5813	1.20426		0.767	2.1244	1.18648	0.714538		0.768	2.1524	3.08597	2.23999			9.7	-0.0016						9.7	-0.00212						9.7	0.000788
0.768	1.89127	1.57519	1.20036		0.768	2.11627	1.18199	0.712526		0.769	2.14427	3.07628	2.23099			9.71667	-0.00164						9.71667	-0.00171						9.71667	0.000846
0.77	1.88218	1.57038	1.19643		0.77	2.10718	1.17745	0.709472		0.771	2.13518	3.06615	2.22285			9.73333	-0.00167						9.73333	-0.00139						9.73333	0.000745
0.771	1.87345	1.56496	1.19203		0.771	2.09845	1.17232	0.706338		0.772	2.12645	3.05583	2.21536			9.75	-0.00171						9.75	-0.00126						9.75	0.000684
0.772	1.86552	1.5595	1.1869		0.772	2.09052	1.16691	0.703427		0.773	2.11852	3.04634	2.20877			9.76667	-0.00144						9.76667	-0.001						9.76667	0.000733
0.774	1.85774	1.55198	1.18154		0.774	2.08274	1.16232	0.700183		0.775	2.11074	3.03767	2.20196			9.78333	-0.00124						9.78333	-0.00076						9.78333	0.000621
0.775	1.85023	1.54754	1.17649		0.775	2.07523	1.15753	0.697057		0.776	2.10323	3.02875	2.1948			9.8	-0.00122						9.8	-0.00042						9.8	0.000548
0.776	1.84441	1.54218	1.17238		0.776	2.06941	1.15244	0.693629		0.777	2.09741	3.01869	2.18677			9.81667	-0.00166						9.81667	-0.00033						9.81667	0.000481
0.778	1.8384	1.53672	1.16904		0.778	2.0634	1.14825	0.688029		0.779	2.0914	3.00966	2.17906			9.83333	-0.00177						9.83333	-0.00023						9.83333	0.000184
0.779	1.83117	1.53116	1.16586		0.779	2.05617	1.14274	0.684766		0.78	2.08417	3.00198	2.17197			9.85	-0.00156						9.85	-0.00019						9.85	-2.3e-05
0.78	1.82378	1.52771	1.16148		0.78	2.04878	1.13735	0.683402		0.781	2.07678	2.99339	2.1658			9.86667	-0.00165						9.86667	-0.00022						9.86667	-0.00023
0.782	1.81674	1.52284	1.15734		0.782	2.04174	1.13193	0.680471		0.783	2.06974	2.98378	2.15992			9.88333	-0.00149						9.88333	-0.00017						9.88333	-0.00026
0.783	1.80976	1.51764	1.15419		0.783	2.03476	1.12661	0.677703		0.784	2.06276	2.974	2.15297			9.9	-0.00153						9.9	3.3e-05						9.9	-0.00018
0.784	1.80242	1.51163	1.15084		0.784	2.02742	1.12174	0.673285		0.785	2.05542	2.96479	2.14615			9.91667	-0.00151						9.91667	0.000394						9.91667	-0.00024
0.786	1.7955	1.50576	1.14746		0.786	2.0205	1.1174	0.670586		0.787	2.0485	2.95571	2.1393			9.93333	-0.00164						9.93333	0.000595						9.93333	-0.00033
0.787	1.78894	1.50081	1.14371		0.787	2.01394	1.11253	0.667113		0.788	2.04194	2.9469	2.1342			9.95	-0.00174						9.95	0.000596						9.95	-0.00049
0.788	1.78248	1.49474	1.13955		0.788	2.00748	1.10924	0.663033		0.789	2.03548	2.93841	2.12638			9.96667	-0.00211						9.96667	0.000497						9.96667	-0.00065
0.79	1.77618	1.48881	1.13611		0.79	2.00118	1.10558	0.658592		0.79	2.02918	2.92899	2.11967			9.98333	-0.00219						9.98333	0.000278						9.98333	-0.00091
0.791	1.76847	1.48454	1.13324		0.791	1.99347	1.10126	0.653436		0.792	2.02147	2.91979	2.11265			10	-0.00187						10	0.000297						10	-0.00103
0.792	1.76036	1.47986	1.12959		0.792	1.98536	1.09733	0.648936		0.793	2.01336	2.91131	2.10699			10.0167	-0.00158						10.0167	0.000223						10.0167	-0.00117
0.794	1.75277	1.4751	1.1254		0.794	1.97777	1.0935	0.646644		0.794	2.00577	2.90342	2.10156			10.0333	-0.00131						10.0333	0.000129						10.0333	-0.00139
0.795	1.74518	1.46931	1.12072		0.795	1.97018	1.08998	0.642064		0.796	1.99818	2.89586	2.09448			10.05	-0.00115						10.05	0.000176						10.05	-0.00143
0.796	1.73785	1.46366	1.11649		0.796	1.96285	1.08588	0.639094		0.797	1.99085	2.88867	2.08704			10.0667	-0.00109						10.0667	0.000202						10.0667	-0.00144
0.798	1.73121	1.4574	1.11233		0.798	1.95621	1.08142	0.635342		0.798	1.98421	2.88233	2.07909			10.0833	-0.001						10.0833	-5.2e-05						10.0833	-0.00144
0.799	1.72517	1.45203	1.10818		0.799	1.95017	1.0777	0.630931		0.8	1.97817	2.87566	2.07174			10.1	-0.00103						10.1	-0.00035						10.1	-0.00172
0.8	1.71892	1.44665	1.10407		0.8	1.94392	1.07486	0.627719		0.801	1.97192	2.86781	2.06388			10.1167	-0.00104						10.1167	-0.00045						10.1167	-0.00192
0.802	1.71317	1.44236	1.09921		0.802	1.93817	1.07269	0.624151		0.802	1.96617	2.85948	2.05672			10.1333	-0.00099						10.1333	-0.00045						10.1333	-0.00202
0.803	1.70781	1.43635	1.09346		0.803	1.93281	1.06911	0.620621		0.804	1.96081	2.84978	2.05095			10.15	-0.00074						10.15	-0.00034						10.15	-0.00216
0.804	1.7019	1.43092	1.08739		0.804	1.9269	1.06461	0.616543		0.805	1.9549	2.84067	2.04637			10.1667	-0.00065						10.1667	-0.00034						10.1667	-0.00236
0.806	1.69651	1.42659	1.08276		0.806	1.92151	1.06043	0.612172		0.806	1.94951	2.83153	2.04255			10.1833	-0.00076						10.1833	-0.00025						10.1833	-0.00253
0.807	1.69122	1.42167	1.07794		0.807	1.91622	1.05619	0.60762		0.808	1.94422	2.8229	2.03667			10.2	-0.00082						10.2	-0.00024						10.2	-0.00265
0.808	1.68633	1.41697	1.07326		0.808	1.91133	1.05219	0.603473		0.809	1.93933	2.81515	2.03099			10.2167	-0.00086						10.2167	-0.0003						10.2167	-0.00274
0.81	1.68067	1.41164	1.06883		0.81	1.90567	1.04902	0.599625		0.81	1.93367	2.80645	2.02538			10.2333	-0.00097						10.2333	-0.00019						10.2333	-0.00294
0.811	1.67491	1.40592	1.06308		0.811	1.89992	1.04567	0.595306		0.812	1.92792	2.79728	2.0183			10.25	-0.00095						10.25	4e-06						10.25	-0.00313
0.812	1.66916	1.40121	1.05851		0.812	1.89416	1.04144	0.590207		0.813	1.92216	2.78767	2.01173			10.2667	-0.0007						10.2667	0.00031						10.2667	-0.00315
0.814	1.66195	1.397	1.05428		0.814	1.88695	1.03785	0.58731		0.814	1.91495	2.77806	2.00527			10.2833	-0.00071						10.2833	0.000516						10.2833	-0.00305
0.815	1.65465	1.39366	1.0495		0.815	1.87965	1.03419	0.584681		0.816	1.90765	2.76833	1.99862			10.3	-0.00075						10.3	0.00062						10.3	-0.00305
0.816	1.64813	1.3888	1.04462		0.816	1.87313	1.03058	0.580919		0.817	1.90113	2.75904	1.99298			10.3167	-0.00079						10.3167	0.00056						10.3167	-0.003
0.818	1.64296	1.38375	1.0393		0.818	1.86796	1.02704	0.578332		0.818	1.89596	2.75023	1.98713			10.3333	-0.00099						10.3333	0.000501						10.3333	-0.00299
0.819	1.63748	1.37876	1.03436		0.819	1.86248	1.02378	0.576216		0.82	1.89048	2.74153	1.98027			10.35	-0.00115						10.35	0.000572						10.35	-0.00264
0.82	1.63149	1.37401	1.02979		0.82	1.85649	1.0185	0.572289		0.821	1.88449	2.73175	1.97445			10.3667	-0.00111						10.3667	0.000422						10.3667	-0.00193
0.822	1.62616	1.36934	1.02503		0.822	1.85116	1.01237	0.568405		0.822	1.87916	2.72143	1.96897			10.3833	-0.00113						10.3833	0.000293						10.3833	-0.0013
0.823	1.62201	1.36366	1.02006		0.823	1.84701	1.00702	0.565174		0.824	1.87501	2.71213	1.96377			10.4	-0.00097						10.4	0.000171						10.4	-0.00117
0.824	1.61721	1.35695	1.01471		0.824	1.84221	1.00144	0.563009		0.825	1.87021	2.70255	1.95899			10.4167	-0.0008						10.4167	0.000277						10.4167	-0.00084
0.826	1.61096	1.35147	1.00843		0.826	1.83596	0.996393	0.560575		0.826	1.86396	2.69233	1.95514			10.4333	-0.0008						10.4333	0.000452						10.4333	-0.00061
0.827	1.6046	1.34639	1.00252		0.827	1.8296	0.991291	0.556941		0.828	1.8576	2.68206	1.95227			10.45	-0.00102						10.45	0.000557						10.45	6.8e-05
0.828	1.59877	1.34148	0.996757		0.828	1.82377	0.98528	0.552361		0.829	1.85177	2.67137	1.94819			10.4667	-0.00123						10.4667	0.000672						10.4667	0.000819
0.83	1.59228	1.33556	0.991484		0.83	1.81728	0.97891	0.548533		0.83	1.84528	2.6603	1.94372			10.4833	-0.00143						10.4833	0.000447						10.4833	0.00203
0.831	1.58611	1.33002	0.986435		0.831	1.81111	0.972753	0.544875		0.832	1.83911	2.6491	1.93838			10.5	-0.00152						10.5	0.00036						10.5	0.003474
0.832	1.57998	1.32398	0.981695		0.832	1.80499	0.968103	0.543205		0.833	1.83299	2.63781	1.93289			10.5167	-0.00133						10.5167	0.000269						10.5167	0.005673
0.834	1.57379	1.31837	0.976936		0.834	1.79879	0.964816	0.541813		0.834	1.82679	2.62612	1.92901			10.5333	-0.00115						10.5333	1.8e-05						10.5333	0.007143
0.835	1.56826	1.31312	0.97218		0.835	1.79326	0.960586	0.539956		0.836	1.82126	2.6145	1.92515			10.55	-0.00103						10.55	-0.00021						10.55	0.007712
0.836	1.56432	1.30754	0.966945		0.836	1.78932	0.956157	0.537461		0.837	1.81732	2.60435	1.92008			10.5667	-0.00096						10.5667	-0.00038						10.5667	0.007321
0.837	1.5605	1.30205	0.962065		0.837	1.7855	0.952532	0.534183		0.838	1.8135	2.5947	1.91435			10.5833	-0.00099						10.5833	-0.0005						10.5833	0.00695
0.839	1.55552	1.29682	0.958349		0.839	1.78052	0.94846	0.530715		0.84	1.80852	2.58487	1.90739			10.6	-0.00096						10.6	-0.00061						10.6	0.006553
0.84	1.54937	1.29175	0.954996		0.84	1.77437	0.943241	0.527246		0.841	1.80237	2.57435	1.90141			10.6167	-0.00097						10.6167	-0.00094						10.6167	0.005933
0.841	1.54334	1.28536	0.951433		0.841	1.76834	0.938355	0.523766		0.842	1.79634	2.56376	1.89634			10.6333	-0.00092						10.6333	-0.00127						10.6333	0.005524
0.843	1.5361	1.28018	0.947198		0.843	1.7611	0.934811	0.520519		0.844	1.7891	2.55464	1.89153			10.65	-0.00111						10.65	-0.00113						10.65	0.005384
0.844	1.52747	1.27589	0.942326		0.844	1.75247	0.931047	0.518937		0.845	1.78047	2.54543	1.88601			10.6667	-0.00108						10.6667	-0.0013						10.6667	0.005394
0.845	1.52069	1.27092	0.937666		0.845	1.74569	0.928178	0.516717		0.846	1.7737	2.53473	1.88017			10.6833	-0.00091						10.6833	-0.00114						10.6833	0.005095
0.847	1.51491	1.26483	0.933617		0.847	1.73991	0.925154	0.513995		0.848	1.76791	2.52417	1.87442			10.7	-0.00108						10.7	-0.00075						10.7	0.004349
0.848	1.50879	1.25947	0.929324		0.848	1.73379	0.921187	0.512427		0.849	1.76179	2.51406	1.86904			10.7167	-0.0012						10.7167	-0.00063						10.7167	0.00337
0.849	1.50221	1.25398	0.925185		0.849	1.72721	0.917178	0.510526		0.85	1.75521	2.50455	1.86385			10.7333	-0.00113						10.7333	-0.00063						10.7333	0.002432
0.851	1.49662	1.24964	0.921021		0.851	1.72162	0.913785	0.508812		0.852	1.74962	2.49522	1.85763			10.75	-0.00091						10.75	-0.00069						10.75	0.001573
0.852	1.49166	1.24546	0.915747		0.852	1.71666	0.910276	0.505638		0.853	1.74466	2.48589	1.85121			10.7667	-0.00082						10.7667	-0.0005						10.7667	0.000674
0.853	1.48722	1.24013	0.911421		0.853	1.71222	0.906771	0.502051		0.854	1.74022	2.47656	1.84435			10.7833	-0.00055						10.7833	-0.00049						10.7833	-5.5e-05
0.855	1.48266	1.23628	0.908192		0.855	1.70765	0.902863	0.499098		0.856	1.73565	2.46655	1.8377			10.8	-0.00012						10.8	-0.00022						10.8	-0.00076
0.856	1.47696	1.23248	0.903581		0.856	1.70196	0.899406	0.496461		0.857	1.72996	2.45777	1.83095			10.8167	-2.4e-05						10.8167	-0.00026						10.8167	-0.00126
0.857	1.47205	1.22874	0.897601		0.857	1.69704	0.896866	0.493996		0.858	1.72504	2.44929	1.82455			10.8333	7e-06						10.8333	-0.00029						10.8333	-0.00167
0.859	1.467	1.22582	0.892739		0.859	1.692	0.894972	0.492427		0.86	1.72001	2.43954	1.81815			10.85	-0.00017						10.85	-0.0002						10.85	-0.00221
0.86	1.46172	1.22118	0.888785		0.86	1.68672	0.892476	0.490043		0.861	1.71472	2.43006	1.81203			10.8667	-0.0001						10.8667	-7.7e-05						10.8667	-0.00294
0.861	1.45626	1.21681	0.885783		0.861	1.68125	0.890681	0.488171		0.862	1.70925	2.42062	1.80679			10.8833	0.000109						10.8833	0.000339						10.8833	-0.00365
0.863	1.45177	1.21386	0.883424		0.863	1.67677	0.888311	0.486072		0.864	1.70477	2.41156	1.8014			10.9	0.00011						10.9	0.000944						10.9	-0.00415
0.864	1.44639	1.21066	0.880313		0.864	1.67139	0.884822	0.484361		0.865	1.69939	2.40365	1.79591			10.9167	0.000152						10.9167	0.000904						10.9167	-0.00457
0.865	1.43966	1.20687	0.876484		0.865	1.66466	0.880901	0.482432		0.866	1.69266	2.39565	1.79079			10.9333	0.000544						10.9333	0.000634						10.9333	-0.00499
0.867	1.43397	1.20357	0.873252		0.867	1.65897	0.877353	0.48011		0.868	1.68697	2.38815	1.78503			10.95	0.001086						10.95	0.000105						10.95	-0.00527
0.868	1.42957	1.19947	0.871372		0.868	1.65457	0.873356	0.478629		0.869	1.68257	2.38151	1.77867			10.9667	0.000768						10.9667	-0.00017						10.9667	-0.00484
0.869	1.42407	1.19622	0.868144		0.869	1.64907	0.869068	0.477368		0.87	1.67707	2.37445	1.77254			10.9833	0.00042						10.9833	0.000466						10.9833	-0.00459
0.871	1.41848	1.19182	0.866071		0.871	1.64348	0.866835	0.47601		0.872	1.67148	2.36777	1.76637			11	-0.00023						11	0.000374						11	-0.0052
0.872	1.41249	1.18798	0.862844		0.872	1.63749	0.865373	0.475295		0.873	1.66549	2.36152	1.7591			11.0167	0.000345						11.0167	0.001139						11.0167	-0.00597
0.873	1.40651	1.18411	0.859259		0.873	1.63151	0.862502	0.474582		0.874	1.65951	2.35487	1.75332			11.0333	-0.00127						11.0333	-0.00208						11.0333	-0.00725
0.875	1.40006	1.18015	0.857063		0.875	1.62506	0.860489	0.473293		0.876	1.65306	2.34816	1.74743			11.05	-0.02881						11.05	-0.04278						11.05	-0.01887
0.876	1.39499	1.17718	0.854843		0.876	1.61999	0.858276	0.471325		0.877	1.64799	2.34093	1.74144			11.0667	-0.0881						11.0667	-0.16384						11.0667	-0.02549
0.877	1.39019	1.17453	0.853169		0.877	1.61519	0.854922	0.470071		0.878	1.64319	2.33318	1.73581			11.0833	-0.19349						11.0833	-0.39874						11.0833	-0.02442
0.879	1.38569	1.17155	0.85033		0.879	1.61069	0.852027	0.468952		0.88	1.63869	2.32633	1.7292			11.1	-0.33234						11.1	-0.79759						11.1	-0.01449
0.88	1.38292	1.16794	0.847701		0.88	1.60792	0.849652	0.466742		0.881	1.63592	2.31982	1.72236			11.1167	-0.47208						11.1167	-1.22665						11.1167	-0.00145
0.881	1.38062	1.16372	0.845752		0.881	1.60562	0.846268	0.465102		0.882	1.63362	2.31372	1.71531			11.1333	-0.59238						11.1333	-1.59231						11.1333	0.0144
0.883	1.37663	1.16011	0.843195		0.883	1.60163	0.842491	0.463943		0.884	1.62963	2.30765	1.7086			11.15	-0.66916						11.15	-1.77872						11.15	0.036582
0.884	1.37223	1.15561	0.841064		0.884	1.59723	0.839465	0.462771		0.885	1.62523	2.30119	1.70283			11.1667	-0.68982						11.1667	-1.76114						11.1667	0.056795
0.885	1.36905	1.15176	0.838598		0.885	1.59405	0.836097	0.460419		0.886	1.62206	2.29483	1.69789			11.1833	-0.6536						11.1833	-1.61458						11.1833	0.061097
0.887	1.36602	1.14804	0.836033		0.887	1.59102	0.83292	0.458473		0.888	1.61902	2.28827	1.69316			11.2	-0.57971						11.2	-1.41003						11.2	0.061421
0.888	1.36205	1.14441	0.8329		0.888	1.58705	0.831151	0.456179		0.889	1.61505	2.28261	1.68803			11.2167	-0.48574						11.2167	-1.19608						11.2167	0.057887
0.889	1.35632	1.14041	0.829362		0.889	1.58132	0.829024	0.453654		0.89	1.60932	2.27717	1.68274			11.2333	-0.39837						11.2333	-0.99613						11.2333	0.054093
0.891	1.35195	1.13702	0.825124		0.891	1.57695	0.826371	0.452727		0.892	1.60495	2.27095	1.67715			11.25	-0.32812						11.25	-0.82862						11.25	0.049989
0.892	1.34856	1.13392	0.821565		0.892	1.57356	0.823604	0.451467		0.893	1.60156	2.26481	1.67101			11.2667	-0.27525						11.2667	-0.68638						11.2667	0.045945
0.893	1.34669	1.13023	0.818745		0.893	1.57169	0.820315	0.452211		0.894	1.59969	2.25969	1.66352			11.2833	-0.23433						11.2833	-0.57318						11.2833	0.042061
0.895	1.34436	1.12645	0.815654		0.895	1.56936	0.817484	0.453062		0.896	1.59736	2.25395	1.65735			11.3	-0.20145						11.3	-0.48284						11.3	0.037928
0.896	1.34065	1.12346	0.812835		0.896	1.56566	0.815603	0.451909		0.897	1.59366	2.24815	1.6509			11.3167	-0.17953						11.3167	-0.41182						11.3167	0.033988
0.897	1.33761	1.12067	0.81022		0.897	1.56261	0.813507	0.45039		0.898	1.59061	2.24228	1.64551			11.3333	-0.16124						11.3333	-0.35553						11.3333	0.029917
0.899	1.33432	1.11719	0.806795		0.899	1.55932	0.811697	0.448407		0.899	1.58732	2.2364	1.64087			11.35	-0.14637						11.35	-0.311						11.35	0.027147
0.9	1.32998	1.11387	0.80226		0.9	1.55499	0.810469	0.446133		0.901	1.58299	2.23056	1.63593			11.3667	-0.13165						11.3667	-0.27886						11.3667	0.025056
0.901	1.32535	1.1104	0.797977		0.901	1.55035	0.808601	0.442311		0.902	1.57835	2.22526	1.63108			11.3833	-0.11416						11.3833	-0.25172						11.3833	0.023106
0.903	1.31989	1.10703	0.794399		0.903	1.54489	0.806813	0.440115		0.903	1.57289	2.21992	1.62635			11.4	-0.10525						11.4	-0.2273						11.4	0.021076
0.904	1.31408	1.10396	0.792297		0.904	1.53908	0.804619	0.438945		0.905	1.56708	2.21431	1.62189			11.4167	-0.09434						11.4167	-0.20083						11.4167	0.019159
0.905	1.30857	1.10124	0.789705		0.905	1.53357	0.802425	0.436479		0.906	1.56157	2.20805	1.61746			11.4333	-0.08673						11.4333	-0.17605						11.4333	0.017472
0.907	1.30575	1.09845	0.786773		0.907	1.53075	0.801075	0.433771		0.907	1.55875	2.20164	1.61312			11.45	-0.0804						11.45	-0.15493						11.45	0.015795
0.908	1.30187	1.09649	0.782639		0.908	1.52687	0.799622	0.431638		0.909	1.55488	2.19579	1.60787			11.4667	-0.0723						11.4667	-0.13401						11.4667	0.014178
0.909	1.2985	1.09374	0.779369		0.909	1.5235	0.797042	0.429297		0.91	1.5515	2.18943	1.60202			11.4833	-0.06686						11.4833	-0.11545						11.4833	0.012541
0.911	1.29539	1.08969	0.774627		0.911	1.52039	0.793349	0.426253		0.911	1.54839	2.18335	1.59647			11.5	-0.06271						11.5	-0.1005						11.5	0.010694
0.912	1.29165	1.08663	0.77198		0.912	1.51665	0.789947	0.423252		0.913	1.54465	2.17781	1.59166			11.5167	-0.05846						11.5167	-0.0901						11.5167	0.00977
0.913	1.28828	1.084	0.768443		0.913	1.51328	0.787123	0.419516		0.914	1.54128	2.17285	1.58698			11.5333	-0.05344						11.5333	-0.0758						11.5333	0.009066
0.915	1.28471	1.0805	0.763929		0.915	1.50971	0.784806	0.414661		0.915	1.53771	2.16797	1.58147			11.55	-0.04778						11.55	-0.06547						11.55	0.008122
0.916	1.28299	1.07755	0.760525		0.916	1.50799	0.782525	0.410935		0.917	1.53599	2.16254	1.57568			11.5667	-0.0408						11.5667	-0.05911						11.5667	0.007368
0.917	1.27969	1.07565	0.757434		0.917	1.50469	0.779253	0.407806		0.918	1.53269	2.15592	1.57084			11.5833	-0.03795						11.5833	-0.05691						11.5833	0.006714
0.919	1.27716	1.07326	0.755885		0.919	1.50216	0.775664	0.405799		0.919	1.53016	2.14947	1.5664			11.6	-0.03442						11.6	-0.04609						11.6	0.006021
0.92	1.27374	1.07151	0.753539		0.92	1.49874	0.773394	0.404316		0.921	1.52675	2.14371	1.56241			11.6167	-0.03109						11.6167	-0.04194						11.6167	0.00544
0.921	1.27018	1.06819	0.750619		0.921	1.49518	0.771611	0.403089		0.922	1.52318	2.13832	1.55885			11.6333	-0.02857						11.6333	-0.03438						11.6333	0.005039
0.923	1.26663	1.06412	0.748066		0.923	1.49163	0.770422	0.40149		0.923	1.51963	2.13263	1.55563			11.65	-0.02644						11.65	-0.02929						11.65	0.004647
0.924	1.26176	1.05955	0.745627		0.924	1.48676	0.768066	0.398838		0.925	1.51476	2.12678	1.55227			11.6667	-0.02429						11.6667	-0.02717						11.6667	0.004196
0.925	1.25792	1.05532	0.742229		0.925	1.48292	0.763105	0.395586		0.926	1.51092	2.12147	1.54782			11.6833	-0.02149						11.6833	-0.02458						11.6833	0.003825
0.927	1.25355	1.05331	0.739659		0.927	1.47855	0.758104	0.393471		0.927	1.50655	2.11585	1.5433			11.7	-0.01942						11.7	-0.02217						11.7	0.003695
0.928	1.25022	1.05116	0.735586		0.928	1.47522	0.751537	0.391265		0.929	1.50322	2.10862	1.53854			11.7167	-0.01832						11.7167	-0.01999						11.7167	0.003626
0.929	1.24719	1.04726	0.731626		0.929	1.47219	0.746236	0.388083		0.93	1.50019	2.10199	1.5336			11.7333	-0.01571						11.7333	-0.01789						11.7333	0.003518
0.931	1.24484	1.0439	0.728366		0.931	1.46985	0.744005	0.384863		0.931	1.49785	2.09459	1.52948			11.75	-0.01249						11.75	-0.01614						11.75	0.003519
0.932	1.24333	1.04148	0.725607		0.932	1.46833	0.742146	0.382543		0.933	1.49633	2.08793	1.526			11.7667	-0.0119						11.7667	-0.0145						11.7667	0.003441
0.933	1.24165	1.03883	0.721172		0.933	1.46665	0.739098	0.380186		0.934	1.49465	2.08015	1.52376			11.7833	-0.01195						11.7833	-0.01247						11.7833	0.003243
0.934	1.23719	1.0357	0.717215		0.934	1.46219	0.73496	0.37766		0.935	1.49019	2.07269	1.52178			11.8	-0.01136						11.8	-0.01085						11.8	0.003055
0.936	1.23243	1.03233	0.715935		0.936	1.45743	0.732154	0.375297		0.937	1.48543	2.06513	1.51927			11.8167	-0.01069						11.8167	-0.00986						11.8167	0.002829
0.937	1.22942	1.02906	0.711857		0.937	1.45442	0.729851	0.372958		0.938	1.48242	2.0598	1.51604			11.8333	-0.00986						11.8333	-0.00929						11.8333	0.002763
0.938	1.22593	1.02643	0.707994		0.938	1.45093	0.727009	0.371255		0.939	1.47893	2.05314	1.5131			11.85	-0.00944						11.85	-0.00863						11.85	0.002767
0.94	1.22253	1.02386	0.704651		0.94	1.44753	0.724789	0.370037		0.941	1.47553	2.04635	1.50952			11.8667	-0.00904						11.8667	-0.00732						11.8667	0.002741
0.941	1.2191	1.02012	0.700221		0.941	1.4441	0.722857	0.368445		0.942	1.4721	2.03977	1.50552			11.8833	-0.00861						11.8833	-0.0063						11.8833	0.002685
0.942	1.21535	1.01619	0.696666		0.942	1.44035	0.720787	0.366549		0.943	1.46835	2.03407	1.50236			11.9	-0.00785						11.9	-0.00573						11.9	0.00245
0.944	1.2114	1.01288	0.6932		0.944	1.4364	0.719186	0.36453		0.945	1.4644	2.02964	1.49889			11.9167	-0.00745						11.9167	-0.00533						11.9167	0.002306
0.945	1.20818	1.00973	0.690608		0.945	1.43318	0.717663	0.363493		0.946	1.46118	2.02353	1.49682			11.9333	-0.00732						11.9333	-0.00474						11.9333	0.002083
0.946	1.20304	1.00686	0.686689		0.946	1.42804	0.715634	0.362594		0.947	1.45604	2.01691	1.49507			11.95	-0.00709						11.95	-0.00404						11.95	0.001839
0.948	1.19744	1.00449	0.683256		0.948	1.42244	0.713488	0.36047		0.949	1.45044	2.01117	1.49225			11.9667	-0.00663						11.9667	-0.00352						11.9667	0.001545
0.949	1.19322	1.00206	0.679906		0.949	1.41822	0.712027	0.35747		0.95	1.44622	2.00503	1.4896			11.9833	-0.00618						11.9833	-0.00302						11.9833	0.001322
0.95	1.19062	0.999201	0.676723		0.95	1.41562	0.709499	0.354061		0.951	1.44362	1.99882	1.48584			12	-0.00557						12	-0.00257						12	0.001238
0.952	1.18565	0.995909	0.673859		0.952	1.41065	0.706471	0.350887		0.953	1.43865	1.99186	1.48151			12.0167	-0.005						12.0167	-0.00247						12.0167	0.001297
0.953	1.18101	0.992886	0.669744		0.953	1.40601	0.703764	0.34809		0.954	1.43401	1.98692	1.4774			12.0333	-0.00461						12.0333	-0.00241						12.0333	0.001235
0.954	1.17673	0.989214	0.666555		0.954	1.40173	0.701505	0.346438		0.955	1.42973	1.98085	1.47283			12.05	-0.00446						12.05	-0.00236						12.05	0.001154
0.956	1.17415	0.986248	0.664695		0.956	1.39915	0.699768	0.345346		0.957	1.42715	1.97475	1.46919			12.0667	-0.00405						12.0667	-0.00215						12.0667	0.001112
0.957	1.17114	0.984546	0.662965		0.957	1.39614	0.69809	0.342411		0.958	1.42414	1.969	1.46607			12.0833	-0.00372						12.0833	-0.00187						12.0833	0.001061
0.958	1.16824	0.983074	0.661446		0.958	1.39324	0.696186	0.339976		0.959	1.42124	1.96348	1.46243			12.1	-0.00349						12.1	-0.00162						12.1	0.00104
0.96	1.16249	0.981045	0.658415		0.96	1.38749	0.695851	0.337425		0.961	1.41549	1.9579	1.45893			12.1167	-0.00343						12.1167	-0.00148						12.1167	0.00095
0.961	1.15717	0.978673	0.65774		0.961	1.38217	0.695692	0.334167		0.962	1.41017	1.95244	1.45464			12.1333	-0.00344						12.1333	-0.00131						12.1333	0.0009
0.962	1.15364	0.976214	0.657427		0.962	1.37864	0.694905	0.331939		0.963	1.40664	1.94788	1.45096			12.15	-0.00326						12.15	-0.00117						12.15	0.000931
0.964	1.14914	0.973114	0.657438		0.964	1.37414	0.692983	0.32963		0.965	1.40214	1.94362	1.44769			12.1667	-0.0029						12.1667	-0.001						12.1667	0.000821
0.965	1.14467	0.970233	0.657017		0.965	1.36967	0.690438	0.327003		0.966	1.39767	1.93961	1.44356			12.1833	-0.00289						12.1833	-0.00099						12.1833	0.000541
0.966	1.14123	0.967612	0.657119		0.966	1.36624	0.687674	0.325684		0.967	1.39423	1.93552	1.43938			12.2	-0.00299						12.2	-0.00106						12.2	0.000132
0.968	1.13881	0.96528	0.658383		0.968	1.36381	0.684874	0.324678		0.969	1.39182	1.93193	1.4346			12.2167	-0.00279						12.2167	-0.00108						12.2167	-4.6e-05
0.969	1.13633	0.962649	0.657377		0.969	1.36133	0.682677	0.323142		0.97	1.38933	1.92827	1.42949			12.2333	-0.00257						12.2333	-0.00105						12.2333	-5.4e-05
0.97	1.13409	0.959118	0.654386		0.97	1.35909	0.679968	0.321186		0.971	1.38709	1.92382	1.42516			12.25	-0.00271						12.25	-0.00097						12.25	-3.2e-05
0.972	1.13293	0.955202	0.650325		0.972	1.35793	0.677671	0.319852		0.973	1.38593	1.91997	1.42087			12.2667	-0.00277						12.2667	-0.00092						12.2667	0
0.973	1.1305	0.951738	0.646116		0.973	1.3555	0.675893	0.319621		0.974	1.3835	1.91705	1.41777			12.2833	-0.00278						12.2833	-0.00088						12.2833	0.000102
0.974	1.1285	0.948544	0.64436		0.974	1.3535	0.673391	0.319704		0.975	1.3815	1.91289	1.41459			12.3	-0.00273						12.3	-0.00067						12.3	0.000175
0.976	1.12612	0.945463	0.642426		0.976	1.35112	0.6702	0.318974		0.977	1.37912	1.90889	1.41123			12.3167	-0.00252						12.3167	-0.0005						12.3167	0.000288
0.977	1.12446	0.942571	0.641876		0.977	1.34946	0.668351	0.317802		0.978	1.37746	1.90459	1.40843			12.3333	-0.00249						12.3333	-0.00034						12.3333	0.000372
0.978	1.12301	0.940715	0.639016		0.978	1.348	0.66678	0.316801		0.979	1.376	1.90091	1.4058			12.35	-0.00264						12.35	-3.1e-05						12.35	0.000336
0.98	1.12043	0.93895	0.636748		0.98	1.34543	0.664251	0.315922		0.981	1.37343	1.89699	1.40258			12.3667	-0.00265						12.3667	0.000268						12.3667	0.000249
0.981	1.11849	0.937076	0.636295		0.981	1.34349	0.662255	0.315339		0.982	1.37149	1.89337	1.39865			12.3833	-0.00265						12.3833	0.000196						12.3833	0.000193
0.982	1.11509	0.936332	0.633993		0.982	1.34009	0.660312	0.314902		0.983	1.36809	1.88857	1.39553			12.4	-0.0027						12.4	0.000346						12.4	7.6e-05
0.984	1.11289	0.933995	0.631818		0.984	1.33789	0.658475	0.31416		0.985	1.36589	1.88509	1.39268			12.4167	-0.00289						12.4167	0.000269						12.4167	-5.9e-05
0.985	1.10965	0.930495	0.62989		0.985	1.33465	0.656666	0.312421		0.986	1.36265	1.88186	1.3897			12.4333	-0.00317						12.4333	0.000202						12.4333	-0.00023
0.986	1.08952	0.912632	0.608253		0.986	1.31452	0.644042	0.31475		0.987	1.34252	1.84956	1.35384			12.45	-0.003						12.45	0.000305						12.45	-0.00029
0.988	1.09342	0.913906	0.607692		0.988	1.31842	0.646843	0.322099		0.989	1.34642	1.85146	1.35359			12.4667	-0.00283						12.4667	0.000428						12.4667	-0.00024
0.989	1.10557	0.922821	0.613765		0.989	1.33057	0.653884	0.330961		0.99	1.35857	1.87098	1.36422			12.4833	-0.00281						12.4833	0.000521						12.4833	-0.0003
0.99	1.12156	0.935917	0.621466		0.99	1.34656	0.665765	0.343436		0.991	1.37456	1.89823	1.38213			12.5	-0.00273						12.5	0.000645						12.5	-0.00035
0.992	1.14188	0.950594	0.633796		0.992	1.36688	0.681885	0.355816		0.993	1.39488	1.92958	1.40245			12.5167	-0.00251						12.5167	0.000863						12.5167	-0.00032
0.993	1.16199	0.964794	0.64559		0.993	1.38699	0.695291	0.366459		0.994	1.41499	1.96045	1.42396			12.5333	-0.00239						12.5333	0.001212						12.5333	-0.00023
0.994	1.18106	0.980075	0.658311		0.994	1.40606	0.708681	0.37756		0.995	1.43406	1.98879	1.44471			12.55	-0.00242						12.55	0.0012						12.55	-0.00023
0.996	1.19639	0.994839	0.669497		0.996	1.42139	0.722474	0.388676		0.997	1.44939	2.01478	1.46518			12.5667	-0.00247						12.5667	0.001118						12.5667	-0.00026
0.997	1.21096	1.00779	0.681897		0.997	1.43596	0.734679	0.398804		0.998	1.46396	2.03673	1.48352			12.5833	-0.00246						12.5833	0.001086						12.5833	-0.00032
0.998	1.226	1.02126	0.693857		0.998	1.451	0.744441	0.407217		0.999	1.479	2.05713	1.49951			12.6	-0.00248						12.6	0.001016						12.6	-0.00015
1	1.24012	1.0326	0.70291		1	1.46512	0.753011	0.414247		1.001	1.49312	2.07475	1.51323			12.6167	-0.00256						12.6167	0.00117						12.6167	-5e-06
1.001	1.2529	1.04425	0.71062		1.001	1.4779	0.761625	0.422641		1.002	1.5059	2.09089	1.52574			12.6333	-0.00274						12.6333	0.001115						12.6333	5.1e-05
1.002	1.26483	1.05373	0.717689		1.002	1.48983	0.768762	0.429066		1.003	1.51783	2.10609	1.539			12.65	-0.00279						12.65	0.000959						12.65	3.8e-05
1.004	1.27662	1.06346	0.723947		1.004	1.50162	0.774637	0.435924		1.005	1.52962	2.12056	1.5507			12.6667	-0.00271						12.6667	0.000723						12.6667	4e-06
1.005	1.28674	1.07214	0.729337		1.005	1.51174	0.781086	0.443424		1.006	1.53974	2.13308	1.56261			12.6833	-0.00235						12.6833	0.000617						12.6833	0.0001
1.006	1.29613	1.08025	0.733549		1.006	1.52113	0.78776	0.450496		1.007	1.54913	2.14421	1.57298			12.7	-0.00199						12.7	0.000513						12.7	0.000287
1.008	1.3046	1.08896	0.73681		1.008	1.5296	0.795	0.457274		1.009	1.5576	2.15413	1.58177			12.7167	-0.0017						12.7167	0.000592						12.7167	0.000434
1.009	1.31271	1.09665	0.739962		1.009	1.53771	0.801087	0.462987		1.01	1.56571	2.1629	1.59			12.7333	-0.0016						12.7333	0.000621						12.7333	0.00046
1.01	1.32053	1.10356	0.742442		1.01	1.54553	0.807046	0.467513		1.011	1.57353	2.17121	1.59773			12.75	-0.0015						12.75	0.000491						12.75	0.000517
1.012	1.3268	1.1089	0.745163		1.012	1.5518	0.812334	0.47165		1.012	1.5798	2.17721	1.60539			12.7667	-0.00124						12.7667	0.00027						12.7667	0.000734
1.013	1.33242	1.1153	0.749146		1.013	1.55742	0.816971	0.474857		1.014	1.58542	2.18293	1.61178			12.7833	-0.00102						12.7833	0.00019						12.7833	0.000881
1.014	1.33701	1.12094	0.752039		1.014	1.56201	0.820658	0.477372		1.015	1.59001	2.18842	1.61824			12.8	-0.00093						12.8	0.00011						12.8	0.000968
1.016	1.34049	1.1257	0.754523		1.016	1.56549	0.823161	0.480176		1.016	1.59349	2.19213	1.62354			12.8167	-0.00081						12.8167	-0.00046						12.8167	0.001115
1.017	1.34366	1.12945	0.755937		1.017	1.56866	0.825048	0.481089		1.018	1.59666	2.19482	1.62756			12.8333	-0.00037						12.8333	-0.00075						12.8333	0.001262
1.018	1.34533	1.13198	0.756822		1.018	1.57033	0.828338	0.482131		1.019	1.59833	2.19717	1.63175			12.85	0.000304						12.85	-0.00104						12.85	0.00123
1.02	1.34548	1.13398	0.756457		1.02	1.57048	0.830558	0.484016		1.02	1.59848	2.19867	1.63465			12.8667	0.000193						12.8667	-0.00089						12.8667	0.001317
1.021	1.34503	1.13663	0.756703		1.021	1.57003	0.831284	0.485604		1.022	1.59803	2.19953	1.63571			12.8833	0.000423						12.8833	-0.00078						12.8833	0.001354
1.022	1.34523	1.13699	0.756677		1.022	1.57023	0.832028	0.486144		1.023	1.59823	2.19925	1.63643			12.9	0.000653						12.9	-0.00081						12.9	0.001321
1.024	1.34563	1.13873	0.756564		1.024	1.57062	0.832587	0.486643		1.024	1.59862	2.19782	1.63791			12.9167	0.001034						12.9167	-0.00058						12.9167	0.001158
1.025	1.34554	1.13931	0.756338		1.025	1.57054	0.831812	0.487708		1.026	1.59854	2.1968	1.63952			12.9333	0.001614						12.9333	-0.00082						12.9333	0.001024
1.026	1.34451	1.13948	0.756319		1.026	1.56951	0.832068	0.487853		1.027	1.59752	2.19567	1.64052			12.95	0.001655						12.95	-0.00112						12.95	0.000851
1.027	1.34332	1.14023	0.755126		1.027	1.56832	0.833252	0.488221		1.028	1.59632	2.19457	1.64101			12.9667	0.001216						12.9667	-0.00105						12.9667	0.000448
1.029	1.34199	1.14123	0.752667		1.029	1.56699	0.833769	0.488257		1.03	1.59499	2.19344	1.63969			12.9833	0.001027						12.9833	-0.00109						12.9833	-2.6e-05
1.03	1.34064	1.14136	0.751084		1.03	1.56564	0.832946	0.488512		1.031	1.59364	2.19068	1.63863			13	0.001008						13	-0.00118						13	-0.00041
1.031	1.33951	1.14095	0.750557		1.031	1.56451	0.831659	0.489741		1.032	1.59251	2.18783	1.63807			13.0167	0.001111						13.0167	-0.0009						13.0167	-0.00071
1.033	1.33871	1.141	0.7488		1.033	1.56371	0.828087	0.490159		1.034	1.59171	2.18562	1.63755			13.0333	0.000984						13.0333	-0.00069						13.0333	-0.00087
1.034	1.33774	1.13958	0.747137		1.034	1.56274	0.826045	0.488728		1.035	1.59074	2.18234	1.63733			13.05	0.000786						13.05	-0.00042						13.05	-0.00091
1.035	1.33524	1.13809	0.745911		1.035	1.56024	0.824478	0.488136		1.036	1.58824	2.17744	1.63674			13.0667	0.000839						13.0667	-4.2e-05						13.0667	-0.00075
1.037	1.33162	1.13686	0.744673		1.037	1.55662	0.82266	0.486099		1.038	1.58462	2.17199	1.63519			13.0833	0.000922						13.0833	0.000336						13.0833	-0.00083
1.038	1.3298	1.13653	0.743709		1.038	1.5548	0.821238	0.484476		1.039	1.5828	2.16712	1.63419			13.1	0.000905						13.1	0.000764						13.1	-0.00099
1.039	1.32874	1.13503	0.742248		1.039	1.55374	0.819345	0.483125		1.04	1.58174	2.16262	1.63191			13.1167	0.00087						13.1167	0.000755						13.1167	-0.00133
1.041	1.32546	1.13174	0.741525		1.041	1.55046	0.817239	0.480433		1.042	1.57846	2.15819	1.62953			13.1333	0.000475						13.1333	0.000676						13.1333	-0.00162
1.042	1.32239	1.13078	0.739309		1.042	1.54739	0.814461	0.476746		1.043	1.57539	2.15256	1.6278			13.15	0.0005						13.15	0.000706						13.15	-0.00175
1.043	1.31896	1.13042	0.736778		1.043	1.54396	0.811614	0.473566		1.044	1.57196	2.14555	1.62394			13.1667	0.000475						13.1667	0.000707						13.1667	-0.00166
1.045	1.31494	1.12833	0.734116		1.045	1.53994	0.808677	0.470393		1.046	1.56794	2.13896	1.61962			13.1833	0.00042						13.1833	0.000568						13.1833	-0.00173
1.046	1.31095	1.12472	0.731423		1.046	1.53595	0.804775	0.467533		1.047	1.56395	2.13262	1.61645			13.2	0.000505						13.2	0.000349						13.2	-0.00156
1.047	1.30648	1.12143	0.728851		1.047	1.53148	0.799765	0.462466		1.048	1.55948	2.12569	1.61241			13.2167	0.000662						13.2167	0.000223						13.2167	-0.00141
1.049	1.30046	1.11717	0.726205		1.049	1.52546	0.794145	0.456662		1.05	1.55346	2.11709	1.60672			13.2333	0.000688						13.2333	0.000326						13.2333	-0.00116
1.05	1.2934	1.11274	0.723226		1.05	1.51839	0.787682	0.450363		1.051	1.54639	2.10573	1.59963			13.25	0.000675						13.25	0.00046						13.25	-0.00092
1.051	1.28536	1.10633	0.717732		1.051	1.51036	0.780668	0.444336		1.052	1.53836	2.0898	1.59046			13.2667	0.000592						13.2667	0.000464						13.2667	-0.00093
1.053	1.2744	1.09867	0.711658		1.053	1.4994	0.772663	0.436811		1.054	1.5274	2.06996	1.57856			13.2833	0.000478						13.2833	0.000497						13.2833	-0.00091
1.054	1.26144	1.08932	0.704444		1.054	1.48644	0.762907	0.42839		1.055	1.51444	2.04786	1.56368			13.3	0.000245						13.3	0.000252						13.3	-0.00056
1.055	1.24467	1.07777	0.6958		1.055	1.46967	0.751031	0.416927		1.056	1.49767	2.02371	1.5464			13.3167	-0.00017						13.3167	0.000128						13.3167	-0.00025
1.057	1.22802	1.06521	0.68501		1.057	1.45302	0.736918	0.406666		1.058	1.48102	1.99751	1.52893			13.3333	-0.00041						13.3333	0.000124						13.3333	0.000111
1.058	1.21022	1.05115	0.67359		1.058	1.43522	0.723038	0.397498		1.059	1.46322	1.96992	1.50989			13.35	-0.00051						13.35	6e-05						13.35	0.000434
1.059	1.19103	1.03598	0.661135		1.059	1.41603	0.709732	0.386591		1.06	1.44403	1.94254	1.48994			13.3667	-0.00057						13.3667	-0.00011						13.3667	0.000377
1.061	1.17169	1.02075	0.648735		1.061	1.39669	0.695964	0.37546		1.062	1.42469	1.91575	1.46984			13.3833	-0.00075						13.3833	-0.00015						13.3833	0.00032
1.062	1.15401	1.00504	0.636955		1.062	1.37901	0.681558	0.363249		1.063	1.40701	1.88899	1.44962			13.4	-0.00097						13.4	-0.00021						13.4	0.000412
1.063	1.13551	0.990114	0.624649		1.063	1.36051	0.668166	0.352264		1.064	1.38851	1.86339	1.42887			13.4167	-0.00118						13.4167	-0.00038						13.4167	0.000481
1.065	1.1173	0.975041	0.610944		1.065	1.3423	0.65568	0.343514		1.066	1.3703	1.83852	1.4086			13.4333	-0.00168						13.4333	-0.0002						13.4333	0.000681
1.066	1.09911	0.961566	0.600127		1.066	1.32411	0.644151	0.33605		1.067	1.35211	1.81564	1.38904			13.45	-0.00232						13.45	-0.00052						13.45	0.00074
1.067	1.08322	0.947133	0.590908		1.067	1.30822	0.633681	0.328233		1.068	1.33622	1.79459	1.37074			13.4667	-0.00311						13.4667	-0.00074						13.4667	0.000719
1.069	1.06731	0.934364	0.58255		1.069	1.29231	0.62329	0.321386		1.07	1.32031	1.77489	1.35258			13.4833	-0.00419						13.4833	-0.00023						13.4833	0.001089
1.07	1.052	0.923028	0.574814		1.07	1.277	0.613437	0.312684		1.071	1.30499	1.75619	1.3372			13.5	-0.00458						13.5	0.00065						13.5	0.001647
1.071	1.03846	0.911975	0.564761		1.071	1.26346	0.603874	0.303736		1.072	1.29146	1.73908	1.32215			13.5167	-0.00404						13.5167	0.00018						13.5167	0.002863
1.073	1.02567	0.901682	0.555676		1.073	1.25067	0.594596	0.294733		1.074	1.27867	1.72401	1.30868			13.5333	-0.00112						13.5333	-0.00072						13.5333	0.000339
1.074	1.01356	0.890497	0.548309		1.074	1.23856	0.585522	0.287727		1.075	1.26656	1.70868	1.29658			13.55	-0.02388						13.55	-0.0685						13.55	-0.00551
1.075	1.00242	0.879827	0.540527		1.075	1.22742	0.577267	0.280883		1.076	1.25542	1.69474	1.28523			13.5667	-0.07454						13.5667	-0.24637						13.5667	-0.00916
1.077	0.991832	0.870272	0.533247		1.077	1.21683	0.569278	0.27486		1.078	1.24483	1.68129	1.27413			13.5833	-0.15578						13.5833	-0.47011						13.5833	-0.01337
1.078	0.982198	0.861443	0.526596		1.078	1.2072	0.561828	0.269074		1.079	1.2352	1.66996	1.26332			13.6	-0.26739						13.6	-0.72495						13.6	-0.01064
1.079	0.972151	0.852841	0.519436		1.079	1.19715	0.554529	0.263214		1.08	1.22515	1.65925	1.25377			13.6167	-0.38159						13.6167	-0.97495						13.6167	0.001675
1.081	0.963303	0.847404	0.51507		1.081	1.1883	0.549204	0.25823		1.082	1.2163	1.64863	1.24468			13.6333	-0.47878						13.6333	-1.20272						13.6333	0.015047
1.082	0.955573	0.842293	0.510218		1.082	1.18057	0.544286	0.254401		1.083	1.20857	1.63982	1.23567			13.65	-0.53761						13.65	-1.35049						13.65	0.03612
1.083	0.947708	0.837474	0.5081		1.083	1.17271	0.540061	0.25213		1.084	1.20071	1.6314	1.22673			13.6667	-0.55453						13.6667	-1.37474						13.6667	0.052993
1.085	0.942803	0.833053	0.50624		1.085	1.1678	0.535819	0.249541		1.086	1.1958	1.62367	1.2186			13.6833	-0.52899						13.6833	-1.30775						13.6833	0.063945
1.086	0.938161	0.828	0.50482		1.086	1.16316	0.532416	0.246539		1.087	1.19116	1.61752	1.21189			13.7	-0.47022						13.7	-1.18745						13.7	0.066127
1.087	0.935242	0.82355	0.502482		1.087	1.16024	0.529867	0.243733		1.088	1.18824	1.61291	1.20682			13.7167	-0.39468						13.7167	-1.0368						13.7167	0.062477
1.089	0.931025	0.819391	0.500608		1.089	1.15603	0.527141	0.241382		1.09	1.18403	1.60797	1.20214			13.7333	-0.32746						13.7333	-0.88772						13.7333	0.057896
1.09	0.926151	0.815135	0.499149		1.09	1.15115	0.524753	0.239158		1.091	1.17915	1.60482	1.19724			13.75	-0.26991						13.75	-0.75123						13.75	0.053276
1.091	0.922539	0.812373	0.498023		1.091	1.14754	0.522485	0.236575		1.092	1.17554	1.60261	1.19267			13.7667	-0.23079						13.7667	-0.63047						13.7667	0.049316
1.093	0.918355	0.808837	0.496366		1.093	1.14335	0.520061	0.235033		1.094	1.17135	1.6017	1.18875			13.7833	-0.19766						13.7833	-0.52927						13.7833	0.045055
1.094	0.914649	0.806403	0.496023		1.094	1.13965	0.516881	0.233776		1.095	1.16765	1.6002	1.18522			13.8	-0.17052						13.8	-0.45106						13.8	0.041364
1.095	0.910905	0.805119	0.496244		1.095	1.1359	0.51324	0.233125		1.096	1.1639	1.5975	1.18129			13.8167	-0.15135						13.8167	-0.38932						13.8167	0.037761
1.097	0.90759	0.803678	0.495432		1.097	1.13259	0.509936	0.231458		1.098	1.16059	1.59665	1.17767			13.8333	-0.13931						13.8333	-0.33932						13.8333	0.034847
1.098	0.904677	0.802128	0.494374		1.098	1.12968	0.507752	0.229513		1.099	1.15768	1.59514	1.17463			13.85	-0.12708						13.85	-0.2975						13.85	0.031114
1.099	0.900461	0.799936	0.495121		1.099	1.12546	0.507603	0.228363		1.1	1.15346	1.593	1.17211			13.8667	-0.11436						13.8667	-0.26043						13.8667	0.02831
1.101	0.897538	0.799473	0.495486		1.101	1.12254	0.508255	0.227632		1.102	1.15054	1.59169	1.1699			13.8833	-0.10124						13.8833	-0.23066						13.8833	0.026207
1.102	0.894476	0.799853	0.494995		1.102	1.11948	0.508179	0.226627		1.103	1.14748	1.59077	1.16671			13.9	-0.0938						13.9	-0.20655						13.9	0.024153
1.103	0.893367	0.798299	0.494405		1.103	1.11837	0.506883	0.22702		1.104	1.14637	1.58973	1.1638			13.9167	-0.0861						13.9167	-0.18472						13.9167	0.022617
1.105	0.891192	0.796849	0.493694		1.105	1.11619	0.504808	0.226971		1.106	1.14419	1.58882	1.16135			13.9333	-0.07721						13.9333	-0.16499						13.9333	0.021351
1.106	0.886713	0.795963	0.492761		1.106	1.11171	0.503762	0.226432		1.107	1.13971	1.58807	1.15864			13.95	-0.07153						13.95	-0.14385						13.95	0.019494
1.107	0.884597	0.795341	0.491578		1.107	1.1096	0.5027	0.225467		1.108	1.1376	1.58699	1.15527			13.9667	-0.06384						13.9667	-0.12917						13.9667	0.017848
1.109	0.882496	0.793133	0.491762		1.109	1.1075	0.500938	0.22479		1.11	1.1355	1.58615	1.15067			13.9833	-0.06084						13.9833	-0.11833						13.9833	0.016012
1.11	0.882013	0.790429	0.492389		1.11	1.10701	0.499496	0.225324		1.111	1.13501	1.58725	1.1487			14	-0.05522						14	-0.10256						14	0.014855
1.111	0.880905	0.788178	0.493346		1.111	1.1059	0.49817	0.225685		1.112	1.1339	1.58703	1.14784			14.0167	-0.04823						14.0167	-0.09196						14.0167	0.013486
1.113	0.878191	0.786948	0.494028		1.113	1.10319	0.496975	0.22461		1.114	1.13119	1.5862	1.14521			14.0333	-0.04397						14.0333	-0.08193						14.0333	0.012327
1.114	0.876286	0.785692	0.493846		1.114	1.10129	0.49613	0.224266		1.115	1.12929	1.58492	1.14305			14.05	-0.04473						14.05	-0.07439						14.05	0.011488
1.115	0.874721	0.785019	0.492311		1.115	1.09972	0.495991	0.223886		1.116	1.12772	1.58442	1.14186			14.0667	-0.04389						14.0667	-0.06541						14.0667	0.010699
1.117	0.872905	0.785191	0.491197		1.117	1.0979	0.496585	0.223465		1.118	1.1259	1.58342	1.1396			14.0833	-0.04277						14.0833	-0.05934						14.0833	0.00957
1.118	0.871039	0.784613	0.490616		1.118	1.09604	0.496734	0.223505		1.119	1.12404	1.58227	1.13803			14.1	-0.04169						14.1	-0.05329						14.1	0.008591
1.119	0.868539	0.783467	0.489539		1.119	1.09354	0.495647	0.222371		1.12	1.12154	1.57949	1.13689			14.1167	-0.03761						14.1167	-0.0485						14.1167	0.00797
1.12	0.866616	0.781478	0.488892		1.12	1.09162	0.49458	0.221184		1.121	1.11962	1.57744	1.13669			14.1333	-0.03366						14.1333	-0.04151						14.1333	0.007188
1.122	0.866306	0.780134	0.487001		1.122	1.0913	0.493638	0.221222		1.123	1.1193	1.57554	1.1363			14.15	-0.02939						14.15	-0.03692						14.15	0.006627
1.123	0.865169	0.778688	0.485029		1.123	1.09017	0.492155	0.220482		1.124	1.11817	1.57308	1.13361			14.1667	-0.02789						14.1667	-0.03474						14.1667	0.006115
1.124	0.865442	0.777711	0.483992		1.124	1.09044	0.490523	0.219116		1.125	1.11844	1.57133	1.12985			14.1833	-0.02492						14.1833	-0.03073						14.1833	0.005594
1.126	0.863957	0.77752	0.484085		1.126	1.08896	0.489531	0.218312		1.127	1.11696	1.56911	1.1275			14.2	-0.02228						14.2	-0.02629						14.2	0.005132
1.127	0.86354	0.776263	0.483647		1.127	1.08854	0.488492	0.218437		1.128	1.11654	1.56593	1.12525			14.2167	-0.0208						14.2167	-0.02282						14.2167	0.004618
1.128	0.862543	0.774861	0.481602		1.128	1.08754	0.487843	0.218789		1.129	1.11554	1.56271	1.12228			14.2333	-0.01992						14.2333	-0.02159						14.2333	0.004054
1.13	0.862397	0.773535	0.479148		1.13	1.0874	0.487108	0.218652		1.131	1.1154	1.55963	1.11901			14.25	-0.01892						14.25	-0.0204						14.25	0.00354
1.131	0.860488	0.772638	0.478079		1.131	1.08549	0.486015	0.216865		1.132	1.11349	1.55697	1.11618			14.2667	-0.0171						14.2667	-0.01916						14.2667	0.003226
1.132	0.860942	0.769931	0.476077		1.132	1.08594	0.484539	0.213637		1.133	1.11394	1.55418	1.11398			14.2833	-0.01734						14.2833	-0.01865						14.2833	0.003043
1.134	0.859571	0.767449	0.473067		1.134	1.08457	0.48277	0.211261		1.135	1.11257	1.55082	1.11184			14.3	-0.01709						14.3	-0.0174						14.3	0.002868
1.135	0.857653	0.76547	0.471201		1.135	1.08265	0.481069	0.209306		1.136	1.11065	1.54661	1.10949			14.3167	-0.01607						14.3167	-0.01601						14.3167	0.002532
1.136	0.856411	0.763493	0.469642		1.136	1.08141	0.478998	0.20821		1.137	1.10941	1.54245	1.10639			14.3333	-0.00652						14.3333	-0.01503						14.3333	0.002376
1.138	0.854829	0.760926	0.46967		1.138	1.07983	0.477208	0.207778		1.139	1.10783	1.53857	1.10335			14.35	0.003007						14.35	-0.01398						14.35	0.00223
1.139	0.852458	0.757989	0.468233		1.139	1.07746	0.475236	0.207241		1.14	1.10546	1.53363	1.10119			14.3667	0.003457						14.3667	-0.01299						14.3667	0.002004
1.14	0.850001	0.756643	0.46618		1.14	1.075	0.472569	0.206181		1.141	1.103	1.52935	1.09891			14.3833	0.003987						14.3833	-0.0118						14.3833	0.001688
1.142	0.848736	0.756282	0.465647		1.142	1.07374	0.469847	0.20481		1.143	1.10174	1.52529	1.09602			14.4	0.003637						14.4	-0.00996						14.4	0.001601
1.143	0.846922	0.754925	0.46515		1.143	1.07192	0.467645	0.202993		1.144	1.09992	1.52145	1.09352			14.4167	0.002567						14.4167	-0.00831						14.4167	0.001833
1.144	0.844597	0.753911	0.463071		1.144	1.0696	0.46587	0.201873		1.145	1.0976	1.51844	1.09152			14.4333	0.001748						14.4333	-0.00729						14.4333	0.002025
1.146	0.84444	0.752967	0.461935		1.146	1.06944	0.464242	0.201477		1.147	1.09744	1.5151	1.08892			14.45	0.001098						14.45	-0.00646						14.45	0.002017
1.147	0.843676	0.749969	0.459867		1.147	1.06868	0.461928	0.20094		1.148	1.09668	1.5112	1.08578			14.4667	0.000528						14.4667	-0.00573						14.4667	0.002308
1.148	0.842232	0.746438	0.459435		1.148	1.06723	0.458529	0.198767		1.149	1.09523	1.50644	1.08353			14.4833	2.8e-05						14.4833	-0.0047						14.4833	0.00237
1.15	0.841709	0.74346	0.457134		1.15	1.06671	0.456087	0.196543		1.151	1.09471	1.50397	1.08174			14.5	-0.00031						14.5	-0.00405						14.5	0.002472
1.151	0.837929	0.740365	0.453827		1.151	1.06293	0.453757	0.195129		1.152	1.09093	1.50048	1.07927			14.5167	-0.00069						14.5167	-0.00374						14.5167	0.002602
1.152	0.837351	0.73946	0.452295		1.152	1.06235	0.451887	0.194517		1.153	1.09035	1.49732	1.07651			14.5333	-0.00093						14.5333	-0.00327						14.5333	0.002621
1.154	0.834959	0.739256	0.450796		1.154	1.05996	0.450391	0.194469		1.155	1.08796	1.49304	1.0735			14.55	-0.00109						14.55	-0.00266						14.55	0.002441
1.155	0.832744	0.738631	0.449115		1.155	1.05774	0.448682	0.193487		1.156	1.08574	1.49033	1.07054			14.5667	-0.00144						14.5667	-0.00228						14.5667	0.002131
1.156	0.831979	0.737269	0.44718		1.156	1.05698	0.447644	0.192729		1.157	1.08498	1.48672	1.06826			14.5833	-0.00167						14.5833	-0.00207						14.5833	0.002031
1.158	0.829878	0.735456	0.44492		1.158	1.05488	0.446282	0.192314		1.159	1.08288	1.48202	1.06598			14.6	-0.0017						14.6	-0.0018						14.6	0.00187
1.159	0.827553	0.734467	0.444537		1.159	1.05255	0.445727	0.19105		1.16	1.08055	1.47694	1.0628			14.6167	-0.00163						14.6167	-0.00145						14.6167	0.001768
1.16	0.825787	0.732742	0.44243		1.16	1.05079	0.445197	0.189486		1.161	1.07879	1.47146	1.05927			14.6333	-0.00155						14.6333	-0.00107						14.6333	0.001796
1.162	0.825405	0.72924	0.439872		1.162	1.05041	0.44402	0.188113		1.163	1.07841	1.46826	1.05639			14.65	-0.00144						14.65	-0.00086						14.65	0.001654
1.163	0.824224	0.726044	0.437513		1.163	1.04922	0.442893	0.187247		1.164	1.07722	1.46303	1.05324			14.6667	-0.0012						14.6667	-0.00072						14.6667	0.001293
1.164	0.821914	0.723686	0.436511		1.164	1.04691	0.441985	0.186394		1.165	1.07491	1.4595	1.04948			14.6833	-0.00102						14.6833	-0.00054						14.6833	0.001291
1.166	0.821307	0.720888	0.434339		1.166	1.04631	0.440484	0.185205		1.167	1.07431	1.45707	1.04542			14.7	-0.00101						14.7	-0.00045						14.7	0.000978
1.167	0.820199	0.717271	0.432666		1.167	1.0452	0.438233	0.18403		1.168	1.0732	1.45352	1.0408			14.7167	-0.00101						14.7167	-0.00037						14.7167	0.000364
1.168	0.819401	0.713845	0.431226		1.168	1.0444	0.435485	0.183332		1.169	1.0724	1.45016	1.03693			14.7333	-0.00082						14.7333	-0.00017						14.7333	0.000131
1.17	0.817733	0.711937	0.430417		1.17	1.04273	0.433689	0.182028		1.171	1.07073	1.44625	1.0339			14.75	-0.00053						14.75	0.000216						14.75	-0.00019
1.171	0.816423	0.710649	0.429225		1.171	1.04142	0.432019	0.179872		1.172	1.06942	1.44349	1.03097			14.7667	-0.00066						14.7667	0.000458						14.7667	-0.00047
1.172	0.815507	0.708826	0.427321		1.172	1.04051	0.430503	0.178042		1.173	1.06851	1.43977	1.02861			14.7833	-0.00066						14.7833	0.000361						14.7833	-0.00068
1.174	0.814816	0.707415	0.425451		1.174	1.03981	0.429849	0.17781		1.175	1.06782	1.43636	1.02626			14.8	-0.00068						14.8	0.000273						14.8	-0.00119
1.175	0.813752	0.706299	0.422728		1.175	1.03875	0.429635	0.177373		1.176	1.06675	1.43324	1.02465			14.8167	-0.00042						14.8167	5.3e-05						14.8167	-0.0016
1.176	0.812077	0.704844	0.421372		1.176	1.03708	0.429378	0.175675		1.177	1.06508	1.42939	1.02333			14.8333	-0.00013						14.8333	8.2e-05						14.8333	-0.00145
1.178	0.811491	0.704	0.418573		1.178	1.03649	0.428713	0.173981		1.179	1.06449	1.42748	1.02162			14.85	-2.2e-05						14.85	-8.8e-05						14.85	-0.0014
1.179	0.811176	0.702962	0.41564		1.179	1.03618	0.427547	0.173064		1.18	1.06418	1.42376	1.01946			14.8667	-9.1e-05						14.8667	-0.00019						14.8667	-0.00136
1.18	0.810646	0.701202	0.412787		1.18	1.03565	0.42733	0.17286		1.181	1.06365	1.42094	1.01692			14.8833	-0.00027						14.8833	-0.00027						14.8833	-0.00112
1.182	0.809563	0.699653	0.412768		1.182	1.03456	0.426353	0.172975		1.183	1.06256	1.41685	1.01421			14.9	-0.00023						14.9	-0.00031						14.9	-0.00082
1.183	0.809809	0.697332	0.411657		1.183	1.03481	0.424272	0.172197		1.184	1.06281	1.41456	1.01156			14.9167	-0.00022						14.9167	-0.00017						14.9167	-0.00055
1.184	0.809156	0.69495	0.410425		1.184	1.03416	0.421496	0.170982		1.185	1.06216	1.41168	1.00947			14.9333	-0.00037						14.9333	-0.00017						14.9333	-0.0003
1.186	0.809447	0.694175	0.410395		1.186	1.03445	0.420641	0.170158		1.187	1.06245	1.41047	1.00713			14.95	-0.00056						14.95	-0.00054						14.95	-9.5e-05
1.187	0.810239	0.693617	0.409057		1.187	1.03524	0.419893	0.169853		1.188	1.06324	1.40855	1.00468			14.9667	-0.00067						14.9667	-0.00062						14.9667	-9.3e-05
1.188	0.81084	0.692186	0.407572		1.188	1.03584	0.418543	0.169484		1.189	1.06384	1.40661	1.00182			14.9833	-0.00073						14.9833	-0.00051						14.9833	-1e-06
1.19	0.810725	0.690649	0.406854		1.19	1.03573	0.4185	0.169505		1.191	1.06373	1.4054	0.99906			15	-0.00084						15	-0.00043						15	0.00047
1.191	0.808724	0.68992	0.405256		1.191	1.03372	0.420214	0.169616		1.192	1.06172	1.4026	0.997316			15.0167	-0.00097						15.0167	-0.00055						15.0167	0.000721
1.192	0.807778	0.689134	0.403348		1.192	1.03278	0.42156	0.16919		1.193	1.06078	1.39952	0.996217			15.0333	-0.00088						15.0333	-0.00061						15.0333	0.000882
1.194	0.806948	0.689106	0.402258		1.194	1.03195	0.42118	0.16846		1.195	1.05995	1.39675	0.993553			15.05	-0.00068						15.05	-0.00059						15.05	0.000962
1.195	0.8071	0.689168	0.401606		1.195	1.0321	0.421119	0.167895		1.196	1.0601	1.39581	0.991374			15.0667	-0.00047						15.0667	-0.00064						15.0667	0.000953
1.196	0.806553	0.688639	0.40055		1.196	1.03155	0.420087	0.167629		1.197	1.05955	1.39411	0.989923			15.0833	-0.00045						15.0833	-0.00054						15.0833	0.000923
1.198	0.807129	0.688733	0.400051		1.198	1.03213	0.418581	0.167933		1.199	1.06013	1.39115	0.989567			15.1	-0.00044						15.1	-0.00062						15.1	0.000834
1.199	0.805933	0.689082	0.399421		1.199	1.03093	0.416895	0.16923		1.2	1.05893	1.38905	0.989512			15.1167	-0.00037						15.1167	-0.00084						15.1167	0.000714
1.2	0.805224	0.689312	0.400865		1.2	1.03022	0.416413	0.170096		1.201	1.05822	1.38787	0.989888			15.1333	-0.00041						15.1333	-0.00094						15.1333	0.000503
1.202	0.806434	0.688956	0.400403		1.202	1.03143	0.415629	0.170594		1.203	1.05943	1.38728	0.989616			15.15	-0.00044						15.15	-0.00092						15.15	0.000353
1.203	0.80722	0.688141	0.399999		1.203	1.03222	0.415647	0.171488		1.204	1.06022	1.38738	0.990314			15.1667	-0.00047						15.1667	-0.0008						15.1667	0.000343
1.204	0.808086	0.687391	0.400056		1.204	1.03309	0.415518	0.172283		1.205	1.06109	1.38875	0.990852			15.1833	-0.00034						15.1833	-0.00062						15.1833	0.000272
1.206	0.809233	0.688179	0.401023		1.206	1.03423	0.415206	0.172637		1.207	1.06223	1.38922	0.992005			15.2	-0.00027						15.2	-0.00026						15.2	0.000112
1.207	0.811025	0.689262	0.40223		1.207	1.03602	0.416635	0.172548		1.208	1.06402	1.39047	0.992975			15.2167	-0.00016						15.2167	0.000151						15.2167	-0.00013
1.208	0.811728	0.690642	0.403345		1.208	1.03673	0.41892	0.173785		1.209	1.06473	1.39215	0.995278			15.2333	-7.9e-05						15.2333	0.00049						15.2333	-0.00012
1.21	0.812945	0.69275	0.404153		1.21	1.03794	0.420827	0.1756		1.211	1.06594	1.39361	0.997844			15.25	-3.8e-05						15.25	0.00063						15.25	-0.00022
1.211	0.814838	0.695859	0.406862		1.211	1.03984	0.42301	0.176377		1.212	1.06784	1.39514	0.999346			15.2667	-0.00014						15.2667	0.000649						15.2667	-0.00053
1.212	0.816617	0.698743	0.408891		1.212	1.04162	0.426442	0.178128		1.213	1.06962	1.39643	1.00131			15.2833	-0.00027						15.2833	0.000658						15.2833	-0.00085
1.213	0.818322	0.701583	0.410501		1.213	1.04332	0.428883	0.180123		1.215	1.07132	1.40103	1.00602			15.3	-0.00028						15.3	0.000358						15.3	-0.00114
1.215	0.821252	0.706382	0.412969		1.215	1.04625	0.432391	0.183218		1.216	1.07425	1.40711	1.01137			15.3167	-0.00027						15.3167	0.000147						15.3167	-0.00131
1.216	0.823937	0.712055	0.414927		1.216	1.04894	0.435994	0.187151		1.217	1.07694	1.41101	1.0157			15.3333	-0.00032						15.3333	5.7e-05						15.3333	-0.00162
1.217	0.829232	0.719057	0.418727		1.217	1.05423	0.439894	0.190668		1.219	1.08223	1.41762	1.02056			15.35	-0.00019						15.35	0.000116						15.35	-0.00174
1.219	0.835325	0.724763	0.422659		1.219	1.06032	0.44369	0.194774		1.22	1.08832	1.42312	1.02719			15.3667	6e-05						15.3667	0.000236						15.3667	-0.00177
1.22	0.842137	0.730553	0.427624		1.22	1.06714	0.447368	0.198846		1.221	1.09514	1.43144	1.0349			15.3833	6.1e-05						15.3833	0.000425						15.3833	-0.00176
1.221	0.850109	0.736855	0.433034		1.221	1.07511	0.45147	0.204687		1.223	1.10311	1.43962	1.04343			15.4	0.000162						15.4	0.000895						15.4	-0.00152
1.223	0.858637	0.743191	0.437831		1.223	1.08364	0.455399	0.211234		1.224	1.11164	1.45049	1.05194			15.4167	0.000465						15.4167	0.001246						15.4167	-0.00115
1.224	0.868799	0.750542	0.443741		1.224	1.0938	0.460666	0.217797		1.225	1.1218	1.46407	1.06141			15.4333	0.000597						15.4333	0.001486						15.4333	-0.00091
1.225	0.880153	0.758701	0.450479		1.225	1.10515	0.466371	0.225589		1.227	1.13315	1.47727	1.07285			15.45	0.000619						15.45	0.001517						15.45	-0.00061
1.227	0.892908	0.768396	0.458691		1.227	1.11791	0.472581	0.235151		1.228	1.14591	1.49361	1.08638			15.4667	0.000782						15.4667	0.001528						15.4667	-0.00023
1.228	0.905035	0.77951	0.468109		1.228	1.13003	0.480538	0.244753		1.229	1.15803	1.51011	1.10182			15.4833	0.000774						15.4833	0.001519						15.4833	-7e-05
1.229	0.918918	0.791217	0.478424		1.229	1.14392	0.489326	0.253785		1.231	1.17192	1.52954	1.11983			15.5	0.000736						15.5	0.00117						15.5	3.8e-05
1.231	0.935485	0.804655	0.490065		1.231	1.16048	0.499764	0.264721		1.232	1.18849	1.55291	1.13997			15.5167	0.00071						15.5167	0.000852						15.5167	0.000187
1.232	0.954419	0.821358	0.503422		1.232	1.17942	0.511237	0.278251		1.233	1.20742	1.57763	1.16168			15.5333	0.000633						15.5333	0.000555						15.5333	0.000395
1.233	0.974476	0.840247	0.518479		1.233	1.19948	0.524809	0.292963		1.234	1.22748	1.60547	1.18493			15.55	0.000437						15.55	0.000397						15.55	0.000564
1.235	0.996587	0.860664	0.535314		1.235	1.22159	0.541223	0.308503		1.236	1.24959	1.63846	1.21216			15.5667	0.00036						15.5667	0.00017						15.5667	0.000633
1.236	1.02189	0.881073	0.552981		1.236	1.24689	0.559399	0.324971		1.237	1.27489	1.67503	1.24112			15.5833	0.000334						15.5833	0.000112						15.5833	0.000641
1.237	1.05016	0.902334	0.572315		1.237	1.27516	0.579158	0.343723		1.238	1.30316	1.71405	1.27246			15.6	0.000428						15.6	0.000314						15.6	0.00074
1.239	1.08011	0.925774	0.593944		1.239	1.30511	0.598365	0.364826		1.24	1.33311	1.75887	1.30625			15.6167	0.000632						15.6167	0.000467						15.6167	0.000861
1.24	1.11048	0.95083	0.616731		1.24	1.33548	0.617655	0.38621		1.241	1.36348	1.80594	1.34362			15.6333	0.000847						15.6333	0.00034						15.6333	0.000923
1.241	1.14126	0.977282	0.641712		1.241	1.36626	0.639585	0.406762		1.242	1.39426	1.85785	1.3817			15.65	0.001112						15.65	0.000353						15.65	0.001094
1.243	1.17466	1.00567	0.665825		1.243	1.39966	0.661463	0.428166		1.244	1.42766	1.90946	1.42074			15.6667	0.000987						15.6667	0.000256						15.6667	0.001295
1.244	1.20769	1.03546	0.692534		1.244	1.43269	0.684509	0.451981		1.245	1.46069	1.96439	1.46125			15.6833	0.000532						15.6833	0.000219						15.6833	0.001456
1.245	1.24284	1.06627	0.720356		1.245	1.46784	0.709241	0.477632		1.246	1.49584	2.01479	1.50327			15.7	0.000316						15.7	1.2e-05						15.7	0.001517
1.247	1.27894	1.09831	0.749155		1.247	1.50394	0.735034	0.503193		1.248	1.53194	2.06843	1.54812			15.7167	0.000152						15.7167	-0.0002						15.7167	0.001592
1.248	1.31753	1.13131	0.777642		1.248	1.54253	0.76159	0.527836		1.249	1.57053	2.12734	1.59308			15.7333	-0.00018						15.7333	-7.4e-05						15.7333	0.001476
1.249	1.3557	1.16453	0.806395		1.249	1.5807	0.788167	0.554442		1.25	1.6087	2.18717	1.63882			15.75	-0.00028						15.75	-5.1e-05						15.75	0.001221
1.251	1.39475	1.19839	0.83515		1.251	1.61975	0.814657	0.580838		1.252	1.64775	2.24874	1.68502			15.7667	-0.00025						15.7667	-0.00022						15.7667	0.000915
1.252	1.43435	1.23022	0.864744		1.252	1.65935	0.84084	0.606865		1.253	1.68735	2.30837	1.73082			15.7833	-0.00015						15.7833	-0.00056						15.7833	0.00082
1.253	1.4739	1.26107	0.894823		1.253	1.6989	0.866671	0.63337		1.254	1.7269	2.36991	1.77641			15.8	1.1e-05						15.8	-0.00082						15.8	0.000584
1.255	1.51314	1.29622	0.926883		1.255	1.73814	0.89503	0.659152		1.256	1.76614	2.43326	1.82221			15.8167	-3.3e-05						15.8167	-0.00087						15.8167	0.000352
1.256	1.55265	1.33233	0.958191		1.256	1.77765	0.923673	0.684933		1.257	1.80565	2.49513	1.86772			15.8333	-0.00035						15.8333	-0.00076						15.8333	0.00018
1.257	1.59333	1.36786	0.989737		1.257	1.81833	0.95108	0.711291		1.258	1.84633	2.55655	1.91396			15.85	-0.00017						15.85	-0.00075						15.85	5.8e-05
1.259	1.63398	1.40235	1.02085		1.259	1.85898	0.976255	0.736827		1.26	1.88698	2.61879	1.95952			15.8667	-9.5e-05						15.8667	-0.00087						15.8667	2.6e-05
1.26	1.6742	1.43608	1.05134		1.26	1.8992	1.00338	0.761172		1.261	1.9272	2.6814	2.00679			15.8833	-4.9e-05						15.8833	-0.00088						15.8833	-0.00021
1.261	1.71334	1.47	1.08233		1.261	1.93834	1.03054	0.785883		1.262	1.96634	2.74255	2.05485			15.9	-8.3e-05						15.9	-0.00096						15.9	-0.00033
1.263	1.75001	1.50737	1.11335		1.263	1.97501	1.0582	0.811565		1.264	2.00301	2.80356	2.10135			15.9167	-0.00065						15.9167	-0.00121						15.9167	-0.00024
1.264	1.78747	1.5426	1.14394		1.264	2.01247	1.0868	0.837108		1.265	2.04047	2.86593	2.14719			15.9333	-0.00051						15.9333	-0.00146						15.9333	-0.00035
1.265	1.82684	1.57744	1.17444		1.265	2.05184	1.11665	0.861846		1.266	2.07984	2.92727	2.19266			15.95	-0.00012						15.95	-0.00161						15.95	-0.00046
1.267	1.86618	1.61218	1.20478		1.267	2.09118	1.14405	0.886113		1.268	2.11918	2.98673	2.2377			15.9667	0.00042						15.9667	-0.00295						15.9667	-0.00068
1.268	1.90487	1.64642	1.2347		1.268	2.12987	1.17135	0.910485		1.269	2.15787	3.04623	2.28382			15.9833	0.000596						15.9833	-0.00314						15.9833	-0.00061
1.269	1.94348	1.68056	1.26356		1.269	2.16848	1.19902	0.93464		1.27	2.19649	3.10455	2.32901			16	0.000432						16	-0.00148						16	-0.00045
1.271	1.98125	1.71459	1.29209		1.271	2.20625	1.22653	0.958037		1.272	2.23425	3.16134	2.3737			16.0167	0.001068						16.0167	9e-06						16.0167	0.001144
1.272	2.01964	1.74687	1.32009		1.272	2.24464	1.25396	0.9816		1.273	2.27264	3.22036	2.41742			16.0333	0.000513						16.0333	0.003143						16.0333	-0.0007
1.273	2.05845	1.7784	1.34679		1.273	2.28345	1.28093	1.00549		1.274	2.31145	3.27827	2.46009			16.05	-0.01172						16.05	-0.03568						16.05	-0.00711
1.275	2.09686	1.80858	1.37354		1.275	2.32186	1.30616	1.02873		1.276	2.34986	3.33501	2.50145			16.0667	-0.04532						16.0667	-0.16027						16.0667	-0.0109
1.276	2.13482	1.8382	1.40035		1.276	2.35982	1.33121	1.0502		1.277	2.38782	3.3904	2.54172			16.0833	-0.10262						16.0833	-0.32866						16.0833	-0.01452
1.277	2.17084	1.86718	1.42598		1.277	2.39584	1.35441	1.07258		1.278	2.42384	3.44277	2.58218			16.1	-0.18544						16.1	-0.52529						16.1	-0.01264
1.279	2.20558	1.89482	1.4501		1.279	2.43058	1.37592	1.09464		1.28	2.45858	3.49532	2.62281			16.1167	-0.27141						16.1167	-0.72148						16.1167	-0.00018
1.28	2.24058	1.92264	1.47415		1.28	2.46558	1.39942	1.11633		1.281	2.49358	3.5456	2.66006			16.1333	-0.34548						16.1333	-0.90191						16.1333	0.01727
1.281	2.27515	1.9492	1.49626		1.281	2.50015	1.42151	1.13695		1.282	2.52815	3.59644	2.69572			16.15	-0.39655						16.15	-1.02913						16.15	0.034767
1.283	2.30865	1.97451	1.51877		1.283	2.53365	1.44425	1.1545		1.284	2.56165	3.64564	2.73171			16.1667	-0.41111						16.1667	-1.0721						16.1667	0.054654
1.284	2.33963	1.99756	1.5417		1.284	2.56463	1.46267	1.17204		1.285	2.59263	3.6917	2.76745			16.1833	-0.3972						16.1833	-1.04069						16.1833	0.063941
1.285	2.36846	2.02025	1.56314		1.285	2.59346	1.48326	1.18857		1.286	2.62146	3.73673	2.80149			16.2	-0.35658						16.2	-0.9566						16.2	0.064828
1.287	2.3951	2.0415	1.58325		1.287	2.6201	1.50195	1.20394		1.288	2.6481	3.77793	2.83053			16.2167	-0.30352						16.2167	-0.84911						16.2167	0.061578
1.288	2.42046	2.06124	1.60286		1.288	2.64546	1.51986	1.2198		1.289	2.67346	3.81836	2.85985			16.2333	-0.25209						16.2333	-0.74021						16.2333	0.057318
1.289	2.44475	2.08078	1.62301		1.289	2.66975	1.53764	1.23559		1.29	2.69775	3.85639	2.88997			16.25	-0.21127						16.25	-0.63234						16.25	0.052798
1.291	2.46695	2.1002	1.64278		1.291	2.69195	1.55462	1.24916		1.292	2.71995	3.891	2.91777			16.2667	-0.18028						16.2667	-0.53758						16.2667	0.049038
1.292	2.48825	2.11805	1.66025		1.292	2.71325	1.56966	1.2605		1.293	2.74125	3.92417	2.94364			16.2833	-0.15649						16.2833	-0.45805						16.2833	0.045128
1.293	2.50776	2.13558	1.67563		1.293	2.73276	1.58369	1.27014		1.294	2.76076	3.95431	2.96688			16.3	-0.14007						16.3	-0.3909						16.3	0.041598
1.295	2.5251	2.15184	1.68937		1.295	2.75011	1.59669	1.27837		1.296	2.77811	3.98273	2.98834			16.3167	-0.12089						16.3167	-0.33507						16.3167	0.03823
1.296	2.54072	2.16811	1.70213		1.296	2.76572	1.60923	1.28859		1.297	2.79372	4.01038	3.00772			16.3333	-0.10971						16.3333	-0.29078						16.3333	0.035143
1.297	2.55347	2.18128	1.71357		1.297	2.77847	1.61961	1.29597		1.298	2.80647	4.03283	3.02365			16.35	-0.09598						16.35	-0.25524						16.35	0.032755
1.299	2.56248	2.19128	1.72249		1.299	2.78748	1.62829	1.30055		1.3	2.81548	4.0511	3.03632			16.3667	-0.09074						16.3667	-0.22594						16.3667	0.029478
1.3	2.56957	2.19845	1.72983		1.3	2.79457	1.63464	1.3043		1.301	2.82257	4.06677	3.04546			16.3833	-0.08349						16.3833	-0.20094						16.3833	0.02674
1.301	2.57484	2.20254	1.73455		1.301	2.79984	1.63883	1.30666		1.302	2.82784	4.07888	3.05081			16.4	-0.07483						16.4	-0.17455						16.4	0.023653
1.303	2.57777	2.20535	1.73689		1.303	2.80277	1.64097	1.30741		1.304	2.83077	4.08575	3.05395			16.4167	-0.06663						16.4167	-0.15664						16.4167	0.021578
1.304	2.57695	2.20627	1.73796		1.304	2.80195	1.64022	1.30649		1.305	2.82995	4.08899	3.05355			16.4333	-0.06072						16.4333	-0.14087						16.4333	0.020073
1.305	2.57414	2.20559	1.73759		1.305	2.79914	1.6398	1.30362		1.306	2.82714	4.08805	3.05066			16.45	-0.05423						16.45	-0.12507						16.45	0.018838
1.307	2.56996	2.20379	1.73518		1.307	2.79496	1.63908	1.29901		1.308	2.82296	4.08408	3.04387			16.4667	-0.04932						16.4667	-0.10847						16.4667	0.017143
1.308	2.56429	2.19991	1.73097		1.308	2.78929	1.63531	1.29379		1.309	2.81729	4.07697	3.03577			16.4833	-0.04526						16.4833	-0.09762						16.4833	0.015688
1.309	2.55702	2.19486	1.72631		1.309	2.78202	1.63128	1.29038		1.31	2.81002	4.0686	3.02536			16.5	-0.04081						16.5	-0.08861						16.5	0.014323
1.31	2.54818	2.18908	1.72003		1.31	2.77318	1.62528	1.28353		1.312	2.80118	4.05487	3.01332			16.5167	-0.03753						16.5167	-0.08001						16.5167	0.01301
1.312	2.53734	2.18186	1.71238		1.312	2.76234	1.61812	1.27396		1.313	2.79034	4.04027	3.00085			16.5333	-0.03452						16.5333	-0.06803						16.5333	0.011638
1.313	2.52564	2.17393	1.7036		1.313	2.75064	1.60975	1.26276		1.314	2.77864	4.02566	2.98477			16.55	-0.03183						16.55	-0.05841						16.55	0.010435
1.314	2.5111	2.16329	1.69403		1.314	2.7361	1.59982	1.25231		1.316	2.7641	4.00735	2.96894			16.5667	-0.02903						16.5667	-0.05567						16.5667	0.009482
1.316	2.4968	2.15043	1.68305		1.316	2.7218	1.59059	1.23975		1.317	2.7498	3.98534	2.95123			16.5833	-0.02692						16.5833	-0.04852						16.5833	0.00858
1.317	2.48242	2.13823	1.67148		1.317	2.70742	1.58112	1.2277		1.318	2.73542	3.96213	2.93282			16.6	-0.02441						16.6	-0.04401						16.6	0.007717
1.318	2.46683	2.12376	1.65901		1.318	2.69183	1.56872	1.21509		1.32	2.71983	3.93976	2.91433			16.6167	-0.02237						16.6167	-0.03898						16.6167	0.006686
1.32	2.45053	2.10937	1.64589		1.32	2.67553	1.55707	1.20189		1.321	2.70353	3.91675	2.89532			16.6333	-0.02039						16.6333	-0.03599						16.6333	0.005476
1.321	2.43343	2.0935	1.6325		1.321	2.65843	1.54504	1.18918		1.322	2.68643	3.89076	2.87578			16.65	-0.01876						16.65	-0.03235						16.65	0.004116
1.322	2.41574	2.07717	1.61976		1.322	2.64074	1.53241	1.17697		1.324	2.66874	3.86421	2.8563			16.6667	-0.01679						16.6667	-0.02915						16.6667	0.003175
1.324	2.39746	2.06012	1.60676		1.324	2.62246	1.52004	1.1632		1.325	2.65046	3.83842	2.83627			16.6833	-0.01481						16.6833	-0.02542						16.6833	0.001625
1.325	2.3785	2.04269	1.59329		1.325	2.6035	1.5068	1.15135		1.326	2.6315	3.81155	2.81584			16.7	-0.01347						16.7	-0.02291						16.7	0.000344
1.326	2.35922	2.0269	1.57956		1.326	2.58422	1.49493	1.14083		1.328	2.61222	3.7846	2.79483			16.7167	-0.01205						16.7167	-0.02123						16.7167	-0.00061
1.328	2.3402	2.0099	1.56604		1.328	2.5652	1.48218	1.12951		1.329	2.5932	3.75816	2.77165			16.7333	-0.01096						16.7333	-0.02022						16.7333	-0.00179
1.329	2.32094	1.99137	1.55266		1.329	2.54594	1.46878	1.11694		1.33	2.57394	3.73086	2.7503			16.75	-0.01012						16.75	-0.0186						16.75	-0.00306
1.33	2.30163	1.97331	1.53907		1.33	2.52663	1.45531	1.10313		1.332	2.55463	3.70285	2.72749			16.7667	-0.00874						16.7667	-0.01719						16.7667	-0.00466
1.332	2.28236	1.95512	1.52441		1.332	2.50736	1.44096	1.08996		1.333	2.53536	3.67469	2.70601			16.7833	-0.00777						16.7833	-0.01555						16.7833	-0.00618
1.333	2.26239	1.93796	1.50896		1.333	2.48739	1.42766	1.07652		1.334	2.51539	3.64684	2.68413			16.8	-0.00707						16.8	-0.01419						16.8	-0.00628
1.334	2.24267	1.92143	1.49487		1.334	2.46767	1.41573	1.06341		1.336	2.49567	3.61852	2.6606			16.8167	-0.00632						16.8167	-0.01297						16.8167	-0.00571
1.336	2.22289	1.90408	1.48142		1.336	2.44789	1.40224	1.05173		1.337	2.47589	3.59112	2.63723			16.8333	-0.00535						16.8333	-0.01189						16.8333	-0.00529
1.337	2.20336	1.88606	1.46734		1.337	2.42836	1.38788	1.04039		1.338	2.45636	3.563	2.61373			16.85	-0.00492						16.85	-0.01127						16.85	-0.00532
1.338	2.18388	1.86869	1.45348		1.338	2.40889	1.37324	1.02772		1.34	2.43688	3.53316	2.59129			16.8667	-0.00446						16.8667	-0.01062						16.8667	-0.00569
1.34	2.16303	1.85146	1.44077		1.34	2.38803	1.35963	1.01521		1.341	2.41603	3.50334	2.56964			16.8833	-0.00381						16.8833	-0.01002						16.8833	-0.00673
1.341	2.14231	1.83458	1.42793		1.341	2.36732	1.34713	1.00293		1.342	2.39532	3.47424	2.54827			16.9	-0.00317						16.9	-0.00951						16.9	-0.00709
1.342	2.12179	1.81711	1.41454		1.342	2.34679	1.33374	0.990069		1.343	2.37479	3.44573	2.52651			16.9167	-0.00267						16.9167	-0.00899						16.9167	-0.00671
1.344	2.10249	1.79986	1.40104		1.344	2.32749	1.32038	0.978666		1.345	2.35549	3.419	2.50568			16.9333	-0.00217						16.9333	-0.00834						16.9333	-0.00603
1.345	2.08468	1.78456	1.38789		1.345	2.30968	1.3077	0.966389		1.346	2.33768	3.39222	2.484			16.95	-0.00174						16.95	-0.00757						16.95	-0.00561
1.346	2.06678	1.76864	1.37521		1.346	2.29178	1.29433	0.955403		1.347	2.31978	3.36473	2.46419			16.9667	-0.00149						16.9667	-0.00686						16.9667	-0.00498
1.348	2.0484	1.75336	1.36237		1.348	2.2734	1.28328	0.944953		1.349	2.3014	3.33692	2.44463			16.9833	-0.00113						16.9833	-0.00636						16.9833	-0.0046
1.349	2.02987	1.73907	1.34948		1.349	2.25487	1.27165	0.933649		1.35	2.28287	3.31021	2.42556			17	-0.00077						17	-0.00622						17	-0.00416
1.35	2.01252	1.72524	1.33718		1.35	2.23752	1.26329	0.923252		1.351	2.26552	3.28553	2.40598			17.0167	-0.00055						17.0167	-0.00583						17.0167	-0.00368
1.352	1.9964	1.71089	1.32585		1.352	2.2214	1.25218	0.91386		1.353	2.2494	3.26342	2.38453			17.0333	-0.00011						17.0333	-0.0054						17.0333	-0.00326
1.353	1.98155	1.69811	1.31418		1.353	2.20655	1.24172	0.905294		1.354	2.23455	3.24231	2.36457			17.05	0.00026						17.05	-0.00515						17.05	-0.0026
1.354	1.96686	1.68574	1.30178		1.354	2.19186	1.23159	0.894628		1.355	2.21986	3.21916	2.3458			17.0667	0.000523						17.0667	-0.00482						17.0667	-0.00227
1.356	1.9515	1.6737	1.28911		1.356	2.1765	1.22296	0.883301		1.357	2.2045	3.19608	2.32687			17.0833	0.000605						17.0833	-0.00461						17.0833	-0.00203
1.357	1.93712	1.66149	1.2761		1.357	2.16212	1.21315	0.874361		1.358	2.19012	3.17442	2.31014			17.1	0.000698						17.1	-0.00443						17.1	-0.00193
1.358	1.92298	1.65014	1.26405		1.358	2.14798	1.20609	0.865535		1.359	2.17598	3.15257	2.29242			17.1167	0.000596						17.1167	-0.00406						17.1167	-0.00198
1.36	1.90888	1.63812	1.25348		1.36	2.13388	1.19957	0.85832		1.361	2.16188	3.1317	2.27572			17.1333	0.000505						17.1333	-0.00368						17.1333	-0.0019
1.361	1.89584	1.62621	1.24288		1.361	2.12084	1.19083	0.849297		1.362	2.14884	3.11165	2.26001			17.15	0.000633						17.15	-0.00337						17.15	-0.00152
1.362	1.88275	1.61151	1.23135		1.362	2.10775	1.18116	0.840039		1.363	2.13575	3.09169	2.24424			17.1667	0.001002						17.1667	-0.00281						17.1667	-0.00113
1.364	1.86952	1.59908	1.21908		1.364	2.09452	1.17247	0.831619		1.365	2.12252	3.07163	2.23008			17.1833	0.00136						17.1833	-0.00204						17.1833	-0.00096
1.365	1.85715	1.58723	1.20761		1.365	2.08215	1.16566	0.824486		1.366	2.11015	3.05213	2.21527			17.2	0.001349						17.2	-0.0017						17.2	-0.00085
1.366	1.84553	1.57538	1.1977		1.366	2.07053	1.1597	0.815179		1.367	2.09853	3.03288	2.2008			17.2167	0.001263						17.2167	-0.00153						17.2167	-0.00058
1.368	1.83466	1.5661	1.18822		1.368	2.05966	1.15288	0.807067		1.369	2.08766	3.01387	2.18715			17.2333	0.001127						17.2333	-0.00107						17.2333	-0.00039
1.369	1.82407	1.55401	1.17973		1.369	2.04907	1.14501	0.800199		1.37	2.07707	2.99636	2.17403			17.25	0.001061						17.25	-0.00082						17.25	-0.00032
1.37	1.81347	1.54622	1.17145		1.37	2.03847	1.13671	0.793498		1.371	2.06647	2.97963	2.16186			17.2667	0.001045						17.2667	-0.00024						17.2667	-0.00032
1.372	1.80292	1.53681	1.1627		1.372	2.02792	1.13092	0.786121		1.373	2.05592	2.96247	2.15021			17.2833	0.000889						17.2833	0.000402						17.2833	-0.00026
1.373	1.7922	1.528	1.15471		1.373	2.0172	1.12366	0.779528		1.374	2.0452	2.94424	2.13837			17.3	0.001063						17.3	0.000721						17.3	-0.00012
1.374	1.78201	1.51947	1.14713		1.374	2.007	1.11591	0.773638		1.375	2.035	2.92458	2.12707			17.3167	0.001183						17.3167	0.001376						17.3167	8.6e-05
1.376	1.77068	1.50914	1.13844		1.376	1.99568	1.10917	0.76521		1.377	2.02368	2.90552	2.11634			17.3333	0.001262						17.3333	0.00202						17.3333	0.000337
1.377	1.75982	1.49837	1.1289		1.377	1.98482	1.10201	0.758589		1.378	2.01282	2.88871	2.10477			17.35	0.000961						17.35	0.002364						17.35	0.000737
1.378	1.75056	1.48825	1.11971		1.378	1.97556	1.09495	0.751276		1.379	2.00356	2.87103	2.09132			17.3667	0.000631						17.3667	0.002559						17.3667	0.000958
1.38	1.7403	1.47836	1.11165		1.38	1.9653	1.08867	0.744687		1.381	1.9933	2.85142	2.07963			17.3833	0.00056						17.3833	0.002743						17.3833	0.000759
1.381	1.73049	1.47066	1.10315		1.381	1.95549	1.0824	0.738761		1.382	1.98349	2.83335	2.06718			17.4	0.000729						17.4	0.002828						17.4	0.00057
1.382	1.7213	1.46324	1.09441		1.382	1.9463	1.07615	0.732686		1.383	1.9743	2.81782	2.05713			17.4167	0.000644						17.4167	0.002518						17.4167	0.000332
1.384	1.71244	1.45358	1.08676		1.384	1.93745	1.0696	0.72729		1.385	1.96545	2.80197	2.04639			17.4333	0.000558						17.4333	0.002388						17.4333	0.000384
1.385	1.70345	1.44704	1.0796		1.385	1.92846	1.06282	0.721947		1.386	1.95646	2.78558	2.03503			17.45	0.000542						17.45	0.002229						17.45	0.000376
1.386	1.69482	1.43973	1.07303		1.386	1.91982	1.05661	0.716852		1.387	1.94782	2.76844	2.02625			17.4667	0.000607						17.4667	0.001929						17.4667	0.000318
1.388	1.68855	1.43151	1.06657		1.388	1.91355	1.0504	0.711627		1.389	1.94155	2.7518	2.01497			17.4833	0.000481						17.4833	0.00186						17.4833	0.00027
1.389	1.68241	1.42324	1.05959		1.389	1.90741	1.04314	0.706042		1.39	1.93541	2.73697	2.00625			17.5	0.000435						17.5	0.00175						17.5	0.000201
1.39	1.6746	1.41682	1.05208		1.39	1.89959	1.0355	0.702615		1.391	1.92759	2.72228	1.99707			17.5167	0.000334						17.5167	0.001816						17.5167	0.000204
1.392	1.66701	1.41154	1.04414		1.392	1.89202	1.02886	0.69609		1.393	1.92002	2.70785	1.98741			17.5333	0.000133						17.5333	0.001933						17.5333	0.000147
1.393	1.66096	1.40599	1.03655		1.393	1.88596	1.0211	0.688939		1.394	1.91396	2.69371	1.97778			17.55	0.000122						17.55	0.001639						17.55	8e-05
1.394	1.65425	1.39996	1.02844		1.394	1.87925	1.01511	0.685659		1.395	1.90725	2.67937	1.97042			17.5667	-0.00019						17.5667	0.001465						17.5667	0.000132
1.396	1.64749	1.39271	1.02019		1.396	1.8725	1.00841	0.679592		1.397	1.9005	2.66494	1.96085			17.5833	-0.00046						17.5833	0.001352						17.5833	0.000545
1.397	1.64016	1.38692	1.01169		1.397	1.86516	1.0027	0.675237		1.398	1.89316	2.65139	1.9533			17.6	-0.00073						17.6	0.001248						17.6	0.000698
1.398	1.63388	1.37968	1.00409		1.398	1.85888	0.99595	0.670071		1.399	1.88688	2.63865	1.94416			17.6167	-0.00102						17.6167	0.000909						17.6167	0.000761
1.4	1.62802	1.37374	0.997601		1.4	1.85302	0.990008	0.664951		1.401	1.88102	2.62686	1.93433			17.6333	-0.00109						17.6333	0.000649						17.6333	0.000674
1.401	1.62131	1.36629	0.991022		1.401	1.84631	0.985327	0.659783		1.402	1.87431	2.61575	1.92647			17.65	-0.00119						17.65	0.00034						17.65	0.000697
1.402	1.61436	1.35917	0.984696		1.402	1.83936	0.978459	0.655013		1.403	1.86736	2.60343	1.91843			17.6667	-0.00126						17.6667	-3.9e-05						17.6667	0.000691
1.403	1.60768	1.35384	0.978186		1.403	1.83268	0.973685	0.650576		1.405	1.86068	2.59049	1.9097			17.6833	-0.00136						17.6833	-5.8e-05						17.6833	0.000544
1.405	1.60043	1.3484	0.971373		1.405	1.82543	0.968137	0.645389		1.406	1.85343	2.57908	1.90056			17.7	-0.00138						17.7	-6.8e-05						17.7	0.000477
1.406	1.59317	1.34278	0.963855		1.406	1.81817	0.960922	0.640129		1.407	1.84617	2.56841	1.89325			17.7167	-0.00157						17.7167	-7.6e-05						17.7167	0.00049
1.407	1.58652	1.3367	0.95617		1.407	1.81152	0.954205	0.633276		1.409	1.83952	2.55775	1.88691			17.7333	-0.00157						17.7333	-0.0002						17.7333	0.000503
1.409	1.58103	1.33051	0.949087		1.409	1.80603	0.950198	0.628936		1.41	1.83403	2.5472	1.87754			17.75	-0.00144						17.75	-0.00026						17.75	0.000626
1.41	1.5751	1.32564	0.94259		1.41	1.8001	0.945833	0.624288		1.411	1.8281	2.53596	1.86961			17.7667	-0.00128						17.7667	-0.00034						17.7667	0.000579
1.411	1.56797	1.31986	0.936207		1.411	1.79297	0.941303	0.619985		1.413	1.82098	2.52433	1.86198			17.7833	-0.0013						17.7833	-0.00059						17.7833	0.000562
1.413	1.56066	1.31667	0.93092		1.413	1.78566	0.936614	0.613677		1.414	1.81366	2.51388	1.85357			17.8	-0.00156						17.8	-0.00067						17.8	0.000655
1.414	1.55323	1.31115	0.925712		1.414	1.77823	0.931088	0.607254		1.415	1.80623	2.50269	1.846			17.8167	-0.00167						17.8167	-0.00058						17.8167	0.000687
1.415	1.54658	1.30497	0.919741		1.415	1.77158	0.924571	0.602929		1.417	1.79958	2.49076	1.83825			17.8333	-0.00144						17.8333	-0.0006						17.8333	0.000739
1.417	1.53956	1.2994	0.913824		1.417	1.76456	0.918801	0.597859		1.418	1.79256	2.48024	1.8313			17.85	-0.00107						17.85	-0.0007						17.85	0.00067
1.418	1.53299	1.29416	0.907845		1.418	1.75799	0.913873	0.593387		1.419	1.78599	2.47003	1.82448			17.8667	-0.00081						17.8667	-0.00107						17.8667	0.000642
1.419	1.52515	1.2883	0.902421		1.419	1.75015	0.908882	0.589056		1.421	1.77815	2.46027	1.81781			17.8833	-0.00093						17.8833	-0.00139						17.8833	0.000534
1.421	1.51628	1.2855	0.897997		1.421	1.74128	0.903526	0.585328		1.422	1.76928	2.4511	1.81048			17.9	-0.00079						17.9	-0.0015						17.9	8.6e-05
1.422	1.50948	1.28097	0.893657		1.422	1.73449	0.898115	0.581176		1.423	1.76249	2.44179	1.80224			17.9167	-0.00067						17.9167	-0.00167						17.9167	-0.00022
1.423	1.50417	1.2765	0.889308		1.423	1.72917	0.892741	0.575877		1.425	1.75717	2.43207	1.79381			17.9333	-0.00056						17.9333	-0.0015						17.9333	-0.00044
1.425	1.49836	1.27092	0.884488		1.425	1.72337	0.887483	0.571272		1.426	1.75137	2.42297	1.78664			17.95	-0.00019						17.95	-0.00134						17.95	-0.00062
1.426	1.49153	1.26477	0.879085		1.426	1.71653	0.881857	0.566558		1.427	1.74453	2.41393	1.77935			17.9667	3e-05						17.9667	-0.00118						17.9667	-0.00061
1.427	1.48581	1.25752	0.874024		1.427	1.71081	0.876897	0.56327		1.429	1.73881	2.40425	1.77122			17.9833	-0.00024						17.9833	-0.00091						17.9833	-0.00072
1.429	1.47965	1.25286	0.870199		1.429	1.70465	0.873061	0.558955		1.43	1.73265	2.39428	1.76494			18	-0.00045						18	-0.00073						18	-0.0009
1.43	1.47367	1.2472	0.86641		1.43	1.69867	0.868878	0.555264		1.431	1.72667	2.38571	1.75632			18.0167	-0.00032						18.0167	-0.00089						18.0167	-0.00091
1.431	1.46767	1.24111	0.863003		1.431	1.69267	0.863238	0.551762		1.433	1.72067	2.37738	1.74959			18.0333	0.000251						18.0333	-0.00096						18.0333	-0.00084
1.433	1.46181	1.23674	0.85831		1.433	1.68681	0.856493	0.54964		1.434	1.71481	2.36898	1.74192			18.05	-0.00017						18.05	-0.00094						18.05	-0.00074
1.434	1.45573	1.23131	0.853062		1.434	1.68073	0.851022	0.547432		1.435	1.70873	2.36104	1.73405			18.0667	-0.00061						18.0667	-0.00098						18.0667	-0.00057
1.435	1.44879	1.22733	0.847776		1.435	1.67379	0.847048	0.545117		1.437	1.70179	2.3536	1.72513			18.0833	-0.0009						18.0833	-0.00068						18.0833	-0.00064
1.437	1.44236	1.22182	0.842008		1.437	1.66735	0.843742	0.543397		1.438	1.69535	2.34706	1.71879			18.1	-0.00092						18.1	-0.00052						18.1	-0.00069
1.438	1.43669	1.21694	0.837063		1.438	1.66169	0.839985	0.540175		1.439	1.68969	2.34078	1.71269			18.1167	-0.00067						18.1167	-0.00042						18.1167	-0.00076
1.439	1.42995	1.2121	0.832796		1.439	1.65495	0.836082	0.537184		1.441	1.68295	2.33466	1.70606			18.1333	-0.00022						18.1333	-0.00036						18.1333	-0.00096
1.441	1.42412	1.20598	0.828412		1.441	1.64912	0.833023	0.533488		1.442	1.67711	2.32817	1.69935			18.15	0.0001						18.15	3.9e-05						18.15	-0.0011
1.442	1.41924	1.20331	0.825187		1.442	1.64424	0.828416	0.530969		1.443	1.67224	2.32119	1.69222			18.1667	0.000217						18.1667	8.7e-05						18.1667	-0.00124
1.443	1.41368	1.19901	0.822906		1.443	1.63868	0.825237	0.529844		1.445	1.66668	2.31306	1.68599			18.1833	-8.6e-05						18.1833	0.000295						18.1833	-0.00121
1.445	1.40722	1.19435	0.822277		1.445	1.63221	0.822706	0.527641		1.446	1.66021	2.30591	1.68113			18.2	-0.00024						18.2	0.000403						18.2	-0.00104
1.446	1.40115	1.1887	0.820435		1.446	1.62615	0.819652	0.526647		1.447	1.65415	2.29988	1.67643			18.2167	0.000131						18.2167	0.000258						18.2167	-0.00093
1.447	1.39671	1.1826	0.817504		1.447	1.62171	0.816562	0.523496		1.449	1.64971	2.29306	1.67116			18.2333	0.00048						18.2333	0.000563						18.2333	-0.00065
1.449	1.39347	1.17795	0.814809		1.449	1.61847	0.812594	0.521546		1.45	1.64647	2.28615	1.66507			18.25	0.00053						18.25	0.000618						18.25	-0.00054
1.45	1.38855	1.17378	0.811027		1.45	1.61355	0.809571	0.519358		1.451	1.64155	2.27968	1.65864			18.2667	0.000589						18.2667	0.000442						18.2667	-0.00038
1.451	1.38387	1.16942	0.806854		1.451	1.60887	0.807212	0.518282		1.452	1.63687	2.27359	1.65274			18.2833	0.000809						18.2833	0.000517						18.2833	-0.00038
1.453	1.37902	1.16463	0.802424		1.453	1.60402	0.803473	0.516316		1.454	1.63202	2.26805	1.64706			18.3	0.001188						18.3	0.000802						18.3	-0.00056
1.454	1.3721	1.16193	0.796872		1.454	1.5971	0.801138	0.514608		1.455	1.6251	2.26327	1.64307			18.3167	0.001672						18.3167	0.000574						18.3167	-0.00065
1.455	1.36564	1.16132	0.792406		1.455	1.59064	0.798802	0.513438		1.456	1.61864	2.25818	1.63831			18.3333	0.002136						18.3333	0.000246						18.3333	-0.00055
1.457	1.36131	1.15756	0.788876		1.457	1.58631	0.796371	0.510586		1.458	1.61431	2.25276	1.63348			18.35	0.00246						18.35	3.8e-05						18.35	-0.0006
1.458	1.35741	1.15369	0.786636		1.458	1.58241	0.793944	0.508355		1.459	1.61041	2.24787	1.628			18.3667	0.002934						18.3667	5e-05						18.3667	-0.00082
1.459	1.35085	1.14991	0.782776		1.459	1.57585	0.792184	0.507026		1.46	1.60385	2.24276	1.6229			18.3833	0.003399						18.3833	-8.8e-05						18.3833	-0.00079
1.461	1.34468	1.14657	0.780287		1.461	1.56968	0.789173	0.503241		1.462	1.59768	2.23669	1.61687			18.4	0.003523						18.4	-0.00026						18.4	-0.00059
1.462	1.33895	1.14405	0.777645		1.462	1.56395	0.787393	0.501464		1.463	1.59195	2.23053	1.61196			18.4167	0.003392						18.4167	0.000194						18.4167	-0.00034
1.463	1.33425	1.14013	0.774502		1.463	1.55925	0.784527	0.499166		1.464	1.58725	2.22427	1.60652			18.4333	0.003422						18.4333	-1.6e-05						18.4333	-0.0002
1.465	1.32766	1.13688	0.771009		1.465	1.55266	0.783225	0.497536		1.466	1.58066	2.21756	1.60235			18.45	0.004052						18.45	-0.00054						18.45	-0.00052
1.466	1.32198	1.13335	0.7679		1.466	1.54698	0.78059	0.495797		1.467	1.57498	2.21167	1.59935			18.4667	0.004572						18.4667	-0.00071						18.4667	-0.00107
1.467	1.31775	1.12914	0.765237		1.467	1.54275	0.776039	0.493756		1.468	1.57075	2.20564	1.5948			18.4833	0.005942						18.4833	-0.00029						18.4833	-0.00189
1.469	1.31289	1.12494	0.762721		1.469	1.53789	0.773529	0.490919		1.47	1.56589	2.19948	1.58923			18.5	0.006412						18.5	-0.00011						18.5	-0.00133
1.47	1.30819	1.12065	0.759133		1.47	1.53319	0.771325	0.488505		1.471	1.56119	2.19383	1.58523			18.5167	0.009757						18.5167	0.000869						18.5167	-0.00206
1.471	1.30343	1.11729	0.755155		1.471	1.52843	0.768737	0.486871		1.472	1.55643	2.18917	1.58109			18.5333	0.011293						18.5333	0.001176						18.5333	-0.00043
1.473	1.30093	1.11377	0.751772		1.473	1.52592	0.76702	0.48519		1.474	1.55393	2.18386	1.57618			18.55	-0.00373						18.55	-0.03691						18.55	-0.00517
1.474	1.29792	1.11048	0.748526		1.474	1.52292	0.764614	0.483946		1.475	1.55092	2.17831	1.57173			18.5667	-0.02676						18.5667	-0.13656						18.5667	-0.0079
1.475	1.29211	1.10725	0.744833		1.475	1.51711	0.760605	0.483913		1.476	1.54511	2.17208	1.56921			18.5833	-0.06608						18.5833	-0.26483						18.5833	-0.01177
1.477	1.28775	1.10324	0.741469		1.477	1.51275	0.758324	0.482077		1.478	1.54075	2.16737	1.56397			18.6	-0.12505						18.6	-0.40522						18.6	-0.01026
1.478	1.28398	1.09995	0.739067		1.478	1.50898	0.757181	0.47912		1.479	1.53698	2.16355	1.55896			18.6167	-0.18333						18.6167	-0.54631						18.6167	-0.00133
1.479	1.28067	1.09529	0.736073		1.479	1.50567	0.756324	0.475682		1.48	1.53367	2.15913	1.55491			18.6333	-0.23697						18.6333	-0.6779						18.6333	0.013774
1.481	1.277	1.09079	0.732812		1.481	1.502	0.755041	0.473798		1.482	1.53	2.15595	1.55015			18.65	-0.27439						18.65	-0.76462						18.65	0.03199
1.482	1.27197	1.08697	0.730268		1.482	1.49697	0.752533	0.471717		1.483	1.52497	2.15249	1.54533			18.6667	-0.28666						18.6667	-0.78738						18.6667	0.051005
1.483	1.26841	1.08288	0.725872		1.483	1.49341	0.74887	0.469131		1.484	1.52141	2.14662	1.54083			18.6833	-0.28162						18.6833	-0.76044						18.6833	0.05896
1.485	1.26466	1.08007	0.72116		1.485	1.48966	0.745129	0.464734		1.486	1.51766	2.14173	1.53593			18.7	-0.25384						18.7	-0.70412						18.7	0.062845
1.486	1.26138	1.07751	0.716618		1.486	1.48638	0.74177	0.461548		1.487	1.51438	2.13626	1.53182			18.7167	-0.21886						18.7167	-0.63024						18.7167	0.059478
1.487	1.25976	1.07229	0.713545		1.487	1.48476	0.739317	0.459057		1.488	1.51276	2.12998	1.5274			18.7333	-0.18611						18.7333	-0.55078						18.7333	0.05587
1.489	1.25741	1.067	0.710319		1.489	1.48241	0.736173	0.457034		1.49	1.51041	2.12417	1.52343			18.75	-0.15439						18.75	-0.47677						18.75	0.052022
1.49	1.25377	1.06185	0.707293		1.49	1.47877	0.733236	0.455113		1.491	1.50676	2.11899	1.52023			18.7667	-0.12975						18.7667	-0.40514						18.7667	0.047915
1.491	1.24902	1.0571	0.703505		1.491	1.47402	0.731481	0.455003		1.492	1.50202	2.11436	1.51668			18.7833	-0.11371						18.7833	-0.34367						18.7833	0.044267
1.493	1.24582	1.05448	0.699855		1.493	1.47082	0.728692	0.45279		1.494	1.49882	2.10949	1.51296			18.8	-0.10039						18.8	-0.3003						18.8	0.040609
1.494	1.24066	1.05222	0.696301		1.494	1.46566	0.726803	0.450104		1.495	1.49366	2.10492	1.5095			18.8167	-0.08855						18.8167	-0.25714						18.8167	0.037089
1.495	1.23727	1.04941	0.692669		1.495	1.46227	0.724733	0.447389		1.496	1.49027	2.10046	1.50415			18.8333	-0.07739						18.8333	-0.22667						18.8333	0.034239
1.496	1.23562	1.047	0.689881		1.496	1.46062	0.72165	0.444724		1.498	1.48862	2.09467	1.49967			18.85	-0.07034						18.85	-0.19621						18.85	0.031889
1.498	1.23282	1.0448	0.686401		1.498	1.45782	0.718466	0.440868		1.499	1.48582	2.08843	1.4949			18.8667	-0.06437						18.8667	-0.17536						18.8667	0.029989
1.499	1.22969	1.04147	0.683113		1.499	1.45469	0.715997	0.436829		1.5	1.48269	2.08166	1.49093			18.8833	-0.06248						18.8833	-0.1559						18.8833	0.028099
1.5	1.22552	1.0375	0.680208		1.5	1.45052	0.713878	0.433438		1.502	1.47852	2.07514	1.48744			18.9	-0.05474						18.9	-0.13756						18.9	0.026179
1.502	1.22234	1.03374	0.678024		1.502	1.44734	0.711655	0.429402		1.503	1.47534	2.06877	1.48449			18.9167	-0.04907						18.9167	-0.12413						18.9167	0.023778
1.503	1.21882	1.03061	0.676606		1.503	1.44382	0.71006	0.424731		1.504	1.47182	2.06052	1.47998			18.9333	-0.04318						18.9333	-0.1125						18.9333	0.021477
1.504	1.2148	1.02733	0.67419		1.504	1.4398	0.707225	0.421331		1.506	1.4678	2.05209	1.47422			18.95	-0.04107						18.95	-0.09996						18.95	0.019495
1.506	1.21246	1.02275	0.669728		1.506	1.43746	0.704202	0.418515		1.507	1.46546	2.0447	1.46883			18.9667	-0.03859						18.9667	-0.08925						18.9667	0.017804
1.507	1.21045	1.02038	0.665994		1.507	1.43545	0.701947	0.415695		1.508	1.46345	2.0385	1.46423			18.9833	-0.03624						18.9833	-0.07777						18.9833	0.016192
1.508	1.20814	1.01587	0.661884		1.508	1.43314	0.699821	0.413124		1.51	1.46114	2.03307	1.46013			19	-0.03366						19	-0.06772						19	0.014901
1.51	1.20503	1.01215	0.657533		1.51	1.43003	0.697674	0.40966		1.511	1.45803	2.0277	1.4567			19.0167	-0.03079						19.0167	-0.05982						19.0167	0.013749
1.511	1.20121	1.00876	0.6537		1.511	1.42621	0.694866	0.406306		1.512	1.45421	2.02106	1.45222			19.0333	-0.02827						19.0333	-0.05465						19.0333	0.012807
1.512	1.1987	1.00619	0.649302		1.512	1.4237	0.691508	0.403372		1.514	1.4517	2.0137	1.44748			19.05	-0.02581						19.05	-0.04862						19.05	0.011854
1.514	1.19499	1.00257	0.64568		1.514	1.41999	0.68899	0.402064		1.515	1.44799	2.00779	1.44416			19.0667	-0.02318						19.0667	-0.04114						19.0667	0.010942
1.515	1.19084	0.999271	0.642156		1.515	1.41584	0.687975	0.400002		1.516	1.44384	2.00199	1.44131			19.0833	-0.02112						19.0833	-0.03633						19.0833	0.01016
1.516	1.18731	0.995255	0.639195		1.516	1.41231	0.686636	0.397469		1.518	1.44031	1.99577	1.43691			19.1	-0.01951						19.1	-0.03493						19.1	0.009568
1.518	1.18401	0.991429	0.636546		1.518	1.40901	0.684901	0.393454		1.519	1.43701	1.98938	1.43287			19.1167	-0.01789						19.1167	-0.03238						19.1167	0.008856
1.519	1.17993	0.987592	0.633773		1.519	1.40493	0.683591	0.390141		1.52	1.43293	1.98321	1.42723			19.1333	-0.01648						19.1333	-0.02933						19.1333	0.007944
1.52	1.17674	0.98314	0.631032		1.52	1.40174	0.680813	0.387664		1.522	1.42974	1.97586	1.42127			19.15	-0.01541						19.15	-0.02549						19.15	0.007122
1.522	1.17233	0.97743	0.628732		1.522	1.39733	0.677764	0.38393		1.523	1.42533	1.96966	1.4156			19.1667	-0.01412						19.1667	-0.02166						19.1667	0.006329
1.523	1.16703	0.972696	0.626121		1.523	1.39203	0.676295	0.380463		1.524	1.42003	1.96342	1.40976			19.1833	-0.0128						19.1833	-0.01993						19.1833	0.005927
1.524	1.16231	0.969337	0.621206		1.524	1.38731	0.674228	0.377886		1.526	1.41531	1.95705	1.40513			19.2	-0.01182						19.2	-0.0193						19.2	0.005565
1.526	1.15951	0.96507	0.619331		1.526	1.38451	0.671807	0.374589		1.527	1.41251	1.95162	1.40075			19.2167	-0.01075						19.2167	-0.01807						19.2167	0.005094
1.527	1.15694	0.960319	0.616076		1.527	1.38194	0.669404	0.37066		1.528	1.40994	1.94636	1.39589			19.2333	-0.00987						19.2333	-0.01651						19.2333	0.004663
1.528	1.15296	0.955367	0.612419		1.528	1.37796	0.666632	0.367347		1.53	1.40596	1.94033	1.39159			19.25	-0.00888						19.25	-0.01473						19.25	0.004591
1.53	1.14934	0.951212	0.609719		1.53	1.37434	0.664511	0.3654		1.531	1.40234	1.93516	1.38733			19.2667	-0.00822						19.2667	-0.01324						19.2667	0.00423
1.531	1.14709	0.94751	0.607269		1.531	1.37209	0.661761	0.362816		1.532	1.40009	1.93076	1.38237			19.2833	-0.00768						19.2833	-0.01185						19.2833	0.003949
1.532	1.14346	0.943416	0.602818		1.532	1.36846	0.658702	0.359424		1.534	1.39646	1.92392	1.37698			19.3	-0.00711						19.3	-0.01061						19.3	0.003587
1.534	1.13948	0.940133	0.598495		1.534	1.36448	0.65659	0.357103		1.535	1.39247	1.91705	1.37197			19.3167	-0.00642						19.3167	-0.00961						19.3167	0.003267
1.535	1.13545	0.937192	0.594182		1.535	1.36045	0.653704	0.355073		1.536	1.38845	1.91143	1.36789			19.3333	-0.00586						19.3333	-0.00904						19.3333	0.003168
1.536	1.13168	0.93387	0.591251		1.536	1.35668	0.651158	0.352831		1.538	1.38468	1.90629	1.36331			19.35	-0.00527						19.35	-0.00875						19.35	0.003098
1.538	1.12888	0.929155	0.587871		1.538	1.35388	0.650052	0.350672		1.539	1.38188	1.90036	1.35884			19.3667	-0.00476						19.3667	-0.00845						19.3667	0.002718
1.539	1.1243	0.924657	0.584457		1.539	1.34929	0.647847	0.348721		1.54	1.37729	1.89383	1.3545			19.3833	-0.00431						19.3833	-0.0077						19.3833	0.002449
1.54	1.11822	0.920977	0.581819		1.54	1.34322	0.645326	0.346814		1.542	1.37122	1.8861	1.34898			19.4	-0.00389						19.4	-0.00675						19.4	0.002369
1.542	1.11465	0.918048	0.579387		1.542	1.33965	0.642825	0.343372		1.543	1.36765	1.87909	1.34363			19.4167	-0.00361						19.4167	-0.00593						19.4167	0.002061
1.543	1.11106	0.914817	0.575397		1.543	1.33606	0.639045	0.339342		1.544	1.36406	1.87192	1.33915			19.4333	-0.0033						19.4333	-0.00506						19.4333	0.001704
1.544	1.10794	0.910516	0.571223		1.544	1.33294	0.634946	0.335964		1.546	1.36094	1.86534	1.3349			19.45	-0.00291						19.45	-0.00435						19.45	0.001656
1.546	1.10296	0.906722	0.568611		1.546	1.32796	0.631026	0.334736		1.547	1.35596	1.8586	1.32966			19.4667	-0.00243						19.4667	-0.00364						19.4667	0.001819
1.547	1.09895	0.903195	0.566134		1.547	1.32395	0.627239	0.332736		1.548	1.35195	1.84957	1.32437			19.4833	-0.00215						19.4833	-0.00319						19.4833	0.001721
1.548	1.09655	0.899917	0.563247		1.548	1.32155	0.625075	0.329331		1.55	1.34955	1.84137	1.31852			19.5	-0.00192						19.5	-0.00297						19.5	0.001694
1.55	1.09294	0.896369	0.56094		1.55	1.31794	0.623445	0.327813		1.551	1.34594	1.83566	1.31368			19.5167	-0.00161						19.5167	-0.0027						19.5167	0.001519
1.551	1.08762	0.892504	0.558552		1.551	1.31262	0.62103	0.327968		1.552	1.34062	1.82843	1.30866			19.5333	-0.00138						19.5333	-0.00232						19.5333	0.001365
1.552	1.08179	0.887552	0.556941		1.552	1.30679	0.61851	0.326766		1.554	1.33479	1.82225	1.30296			19.55	-0.00128						19.55	-0.002						19.55	0.001331
1.554	1.07597	0.882952	0.553655		1.554	1.30096	0.616148	0.325373		1.555	1.32896	1.81781	1.29868			19.5667	-0.00131						19.5667	-0.00184						19.5667	0.001456
1.555	1.07233	0.879515	0.549867		1.555	1.29733	0.614471	0.324025		1.556	1.32533	1.81238	1.29521			19.5833	-0.00141						19.5833	-0.00146						19.5833	0.001472
1.556	1.0676	0.876459	0.546529		1.556	1.2926	0.613011	0.32203		1.558	1.3206	1.80576	1.2908			19.6	-0.00131						19.6	-0.00149						19.6	0.001598
1.558	1.06301	0.873994	0.543302		1.558	1.28801	0.609654	0.319227		1.559	1.31601	1.798	1.2861			19.6167	-0.00121						19.6167	-0.00126						19.6167	0.001597
1.559	1.05911	0.870356	0.540947		1.559	1.28411	0.606189	0.316919		1.56	1.31211	1.79045	1.28171			19.6333	-0.00126						19.6333	-0.0009						19.6333	0.001626
1.56	1.05549	0.866342	0.537817		1.56	1.28049	0.602827	0.31565		1.562	1.30849	1.78295	1.27652			19.65	-0.00125						19.65	-0.00074						19.65	0.001516
1.562	1.05148	0.861942	0.533735		1.562	1.27648	0.599346	0.314366		1.563	1.30448	1.7761	1.27176			19.6667	-0.00112						19.6667	-0.00076						19.6667	0.001345
1.563	1.04622	0.857404	0.530645		1.563	1.27123	0.596998	0.312493		1.564	1.29923	1.76894	1.26738			19.6833	-0.00123						19.6833	-0.0005						19.6833	0.001205
1.564	1.04259	0.852529	0.528765		1.564	1.26759	0.595337	0.311121		1.565	1.29559	1.7625	1.26337			19.7	-0.00133						19.7	-0.00037						19.7	0.001284
1.566	1.03921	0.847725	0.526584		1.566	1.26421	0.593491	0.310693		1.567	1.29221	1.75731	1.26012			19.7167	-0.00127						19.7167	-0.00063						19.7167	0.001438
1.567	1.03591	0.843272	0.524533		1.567	1.26091	0.590375	0.309605		1.568	1.28891	1.75267	1.25628			19.7333	-0.00124						19.7333	-0.00078						19.7333	0.001392
1.568	1.03245	0.839586	0.520846		1.568	1.25745	0.586864	0.30838		1.569	1.28545	1.74635	1.25317			19.75	-0.00143						19.75	-0.00072						19.75	0.001426
1.57	1.02896	0.835364	0.517927		1.57	1.25396	0.583161	0.307403		1.571	1.28196	1.74003	1.24999			19.7667	-0.00152						19.7667	-0.00101						19.7667	0.00148
1.571	1.02576	0.832358	0.51463		1.571	1.25076	0.578952	0.306202		1.572	1.27876	1.73477	1.24619			19.7833	-0.00176						19.7833	-0.00118						19.7833	0.001394
1.572	1.02056	0.82989	0.512692		1.572	1.24556	0.575349	0.30464		1.573	1.27356	1.72759	1.24321			19.8	-0.00195						19.8	-0.00104						19.8	0.001288
1.574	1.01553	0.826088	0.50979		1.574	1.24053	0.572542	0.30223		1.575	1.26852	1.72196	1.23988			19.8167	-0.00194						19.8167	-0.00084						19.8167	0.001446
1.575	1.01158	0.821521	0.509771		1.575	1.23658	0.570023	0.29967		1.576	1.26458	1.71438	1.23569			19.8333	-0.00207						19.8333	-0.00102						19.8333	0.001405
1.576	1.00856	0.817762	0.50781		1.576	1.23356	0.56724	0.295855		1.577	1.26156	1.70603	1.23064			19.85	-0.00221						19.85	-0.00119						19.85	0.001264
1.578	1.00577	0.813581	0.50379		1.578	1.23077	0.564355	0.292678		1.579	1.25876	1.69933	1.22637			19.8667	-0.00195						19.8667	-0.00106						19.8667	0.001113
1.579	1.00171	0.808166	0.500029		1.579	1.22671	0.562021	0.290579		1.58	1.25471	1.69496	1.22224			19.8833	-0.00178						19.8833	-0.00081						19.8833	0.000892
1.58	0.997266	0.803508	0.496823		1.58	1.22227	0.55878	0.28805		1.581	1.25027	1.68891	1.21764			19.9	-0.00155						19.9	-0.00063						19.9	0.00069
1.582	0.993721	0.799703	0.494811		1.582	1.21872	0.554529	0.285832		1.583	1.24672	1.68408	1.21229			19.9167	-0.00166						19.9167	-0.00024						19.9167	0.000483
1.583	0.990075	0.79678	0.492579		1.583	1.21507	0.550705	0.283627		1.584	1.24307	1.67887	1.20762			19.9333	-0.00187						19.9333	0.000153						19.9333	0.000336
1.584	0.985891	0.794258	0.48955		1.584	1.21089	0.547827	0.282367		1.585	1.23889	1.67397	1.20385			19.95	-0.00183						19.95	0.00029						19.95	0.000359
1.586	0.982221	0.792314	0.488056		1.586	1.20722	0.545639	0.281384		1.587	1.23522	1.66781	1.20014			19.9667	-0.00167						19.9667	0.000467						19.9667	0.000312
1.587	0.977863	0.790774	0.487703		1.587	1.20286	0.54336	0.279395		1.588	1.23086	1.66323	1.19619			19.9833	-0.00157						19.9833	0.000734						19.9833	0.000275
1.588	0.973562	0.78939	0.486264		1.588	1.19856	0.541078	0.277835		1.589	1.22656	1.65754	1.19164			20	-0.0016						20	0.001301						20	0.000368
1.589	0.970508	0.78628	0.485337		1.589	1.19551	0.537904	0.276097		1.591	1.22351	1.65269	1.18739			20.0167	-0.0015						20.0167	0.001642						20.0167	0.000453
1.591	0.96635	0.781844	0.48496		1.591	1.19135	0.535026	0.274897		1.592	1.21935	1.6468	1.18217			20.0333	-0.00144						20.0333	0.001643						20.0333	0.0003
1.592	0.961589	0.778062	0.48222		1.592	1.18659	0.533214	0.272763		1.593	1.21459	1.64014	1.17613			20.05	-0.00157						20.05	0.001624						20.05	0.000196
1.593	0.956255	0.774869	0.48073		1.593	1.18125	0.530878	0.270647		1.595	1.20925	1.63451	1.17109			20.0667	-0.00137						20.0667	0.001595						20.0667	0.000172
1.595	0.952422	0.772232	0.479565		1.595	1.17742	0.528406	0.269081		1.596	1.20542	1.63014	1.16552			20.0833	-0.00105						20.0833	0.001376						20.0833	9.8e-05
1.596	0.949374	0.769262	0.478028		1.596	1.17437	0.525962	0.266763		1.597	1.20237	1.62526	1.16041			20.1	-0.00084						20.1	0.001018						20.1	8.4e-05
1.597	0.946721	0.766281	0.475868		1.597	1.17172	0.523386	0.264868		1.599	1.19972	1.61928	1.15664			20.1167	-0.00094						20.1167	0.000733						20.1167	3.2e-05
1.599	0.9438	0.764128	0.474493		1.599	1.1688	0.521856	0.264378		1.6	1.1968	1.61457	1.15245			20.1333	-0.00094						20.1333	0.000819						20.1333	-7e-05
1.6	0.940231	0.762251	0.473005		1.6	1.16523	0.518915	0.263129		1.601	1.19323	1.60936	1.14842			20.15	-0.00084						20.15	0.001055						20.15	-0.0002
1.601	0.936246	0.760507	0.470374		1.601	1.16125	0.515928	0.261303		1.603	1.18925	1.60307	1.1449			20.1667	-0.00068						20.1667	0.001142						20.1667	-0.00016
1.603	0.93228	0.759253	0.468564		1.603	1.15728	0.512932	0.259564		1.604	1.18528	1.59752	1.14153			20.1833	-0.00054						20.1833	0.001178						20.1833	-0.00013
1.604	0.928087	0.758256	0.466499		1.604	1.15309	0.509127	0.257589		1.605	1.18109	1.59347	1.138			20.2	-0.00031						20.2	0.001034						20.2	-8.8e-05
1.605	0.92393	0.757119	0.464593		1.605	1.14893	0.506462	0.255506		1.607	1.17693	1.59097	1.13471			20.2167	-5.9e-05						20.2167	0.000444						20.2167	8.1e-05
1.607	0.921071	0.755396	0.462349		1.607	1.14607	0.503453	0.253597		1.608	1.17407	1.5878	1.13126			20.2333	0.00032						20.2333	0.000175						20.2333	6.9e-05
1.608	0.918933	0.753686	0.460142		1.608	1.14393	0.499892	0.251989		1.609	1.17193	1.58361	1.12718			20.25	0.000539						20.25	0.000166						20.25	4.8e-05
1.609	0.915904	0.752375	0.458228		1.609	1.1409	0.497381	0.250882		1.611	1.1689	1.57926	1.12272			20.2667	0.000648						20.2667	0.000337						20.2667	-5.4e-05
1.611	0.912887	0.751071	0.456814		1.611	1.13789	0.495093	0.250225		1.612	1.16589	1.57373	1.11811			20.2833	0.000627						20.2833	0.000807						20.2833	-0.00016
1.612	0.910276	0.748796	0.453124		1.612	1.13528	0.49268	0.249239		1.613	1.16328	1.56848	1.11351			20.3	0.000505						20.3	0.000348						20.3	-0.00026
1.613	0.908035	0.747715	0.448922		1.613	1.13304	0.490307	0.247544		1.615	1.16104	1.56377	1.1095			20.3167	0.000444						20.3167	-0.00038						20.3167	-0.00037
1.615	0.904337	0.745555	0.444854		1.615	1.12934	0.487065	0.24692		1.616	1.15734	1.55983	1.10603			20.3333	0.000632						20.3333	-0.00061						20.3333	-0.00054
1.616	0.900469	0.742824	0.441863		1.616	1.12547	0.483737	0.245954		1.617	1.15347	1.5534	1.10183			20.35	0.00064						20.35	-0.00046						20.35	-0.00074
1.617	0.897495	0.739804	0.439154		1.617	1.1225	0.481078	0.244085		1.619	1.1505	1.55013	1.09773			20.3667	0.000548						20.3667	-6.6e-05						20.3667	-0.00075
1.619	0.895161	0.73778	0.435939		1.619	1.12016	0.478707	0.243501		1.62	1.14816	1.54545	1.09428			20.3833	0.000636						20.3833	4.8e-05						20.3833	-0.0007
1.62	0.893305	0.736479	0.432876		1.62	1.11831	0.476643	0.242284		1.621	1.1463	1.54071	1.09052			20.4	0.000564						20.4	0.000222						20.4	-0.00078
1.621	0.890346	0.735331	0.431549		1.621	1.11535	0.473766	0.239821		1.623	1.14335	1.53476	1.08543			20.4167	0.000562						20.4167	-5.3e-05						20.4167	-0.00099
1.623	0.888613	0.734102	0.429264		1.623	1.11361	0.470471	0.23767		1.624	1.14161	1.53024	1.08075			20.4333	0.00096						20.4333	-0.00056						20.4333	-0.00131
1.624	0.885813	0.732656	0.428065		1.624	1.11081	0.467948	0.236163		1.625	1.13881	1.52495	1.07693			20.45	0.000837						20.45	-0.00111						20.45	-0.0014
1.625	0.882657	0.73152	0.425449		1.625	1.10766	0.465786	0.234888		1.627	1.13566	1.51985	1.07303			20.4667	0.000915						20.4667	-0.00123						20.4667	-0.00125
1.627	0.878938	0.729767	0.423244		1.627	1.10394	0.462992	0.233475		1.628	1.13194	1.51481	1.06953			20.4833	0.000973						20.4833	-0.0009						20.4833	-0.00106
1.628	0.875946	0.727436	0.422661		1.628	1.10095	0.460591	0.231934		1.629	1.12895	1.50997	1.06537			20.5	0.000891						20.5	-0.00112						20.5	-0.00087
1.629	0.873198	0.725493	0.421239		1.629	1.0982	0.45805	0.230657		1.631	1.1262	1.50552	1.06103			20.5167	0.000748						20.5167	-0.00124						20.5167	-0.00072
1.631	0.869745	0.723743	0.418767		1.631	1.09475	0.455254	0.229631		1.632	1.12275	1.5017	1.05662			20.5333	0.000535						20.5333	-0.00091						20.5333	-0.00064
1.632	0.866861	0.72255	0.416449		1.632	1.09186	0.451714	0.227522		1.633	1.11986	1.49622	1.05198			20.55	0.000393						20.55	-0.00051						20.55	-0.0006
1.633	0.863896	0.722043	0.412782		1.633	1.0889	0.448596	0.224681		1.635	1.1169	1.49028	1.04812			20.5667	0.00044						20.5667	-2.8e-05						20.5667	-0.00045
1.635	0.861398	0.721114	0.410677		1.635	1.0864	0.446416	0.221617		1.636	1.1144	1.48561	1.04356			20.5833	0.000357						20.5833	5.8e-05						20.5833	-0.00029
1.636	0.85939	0.719791	0.408232		1.636	1.08439	0.445276	0.218745		1.637	1.11239	1.48229	1.03905			20.6	0.000495						20.6	0.000395						20.6	-0.00023
1.637	0.856532	0.717892	0.40641		1.637	1.08153	0.444892	0.215758		1.639	1.10953	1.47854	1.03574			20.6167	0.000691						20.6167	0.000372						20.6167	-0.00011
1.639	0.854467	0.715047	0.403351		1.639	1.07947	0.443936	0.212808		1.64	1.10747	1.47626	1.03087			20.6333	0.000708						20.6333	0.000449						20.6333	8e-06
1.64	0.851463	0.713533	0.401977		1.64	1.07646	0.442227	0.211173		1.641	1.10446	1.47313	1.02555			20.65	0.000404						20.65	0.000476						20.65	7e-05
1.641	0.847485	0.712325	0.39784		1.641	1.07248	0.440105	0.210039		1.643	1.10048	1.47034	1.02159			20.6667	0.000271						20.6667	0.000453						20.6667	0.000172
1.643	0.843325	0.710932	0.394339		1.643	1.06832	0.43868	0.209171		1.644	1.09632	1.46626	1.01776			20.6833	0.000117						20.6833	0.000341						20.6833	0.000274
1.644	0.840123	0.709594	0.391131		1.644	1.06512	0.437378	0.207966		1.645	1.09312	1.46304	1.01418			20.7	4.4e-05						20.7	0.000138						20.7	0.000456
1.645	0.837877	0.709393	0.388324		1.645	1.06288	0.436228	0.205787		1.647	1.09088	1.45991	1.01192			20.7167	-3.1e-05						20.7167	0.000105						20.7167	0.000466
1.647	0.834801	0.709509	0.385638		1.647	1.0598	0.434765	0.203668		1.648	1.0878	1.4575	1.0092			20.7333	-9.6e-05						20.7333	0.000313						20.7333	0.000456
1.648	0.830065	0.70877	0.382743		1.648	1.05506	0.43359	0.201768		1.649	1.08306	1.45269	1.00598			20.75	-7.1e-05						20.75	0.00032						20.75	0.000646
1.649	0.826577	0.707408	0.382475		1.649	1.05158	0.433242	0.20023		1.651	1.07958	1.44888	1.004			20.7667	-5.6e-05						20.7667	0.000298						20.7667	0.000866
1.651	0.823778	0.705064	0.381123		1.651	1.04878	0.432903	0.19853		1.652	1.07678	1.445	1.00059			20.7833	-0.00028						20.7833	0.000175						20.7833	0.000886
1.652	0.8208	0.701755	0.378752		1.652	1.0458	0.430728	0.195797		1.653	1.0738	1.44221	0.996155			20.8	-0.00037						20.8	8.3e-05						20.8	0.000646
1.653	0.81783	0.698896	0.374908		1.653	1.04283	0.428577	0.193149		1.655	1.07083	1.43828	0.992602			20.8167	-0.0004						20.8167	2e-05						20.8167	0.000224
1.655	0.814979	0.695777	0.371154		1.655	1.03998	0.426455	0.190749		1.656	1.06798	1.43424	0.989611			20.8333	-0.00058						20.8333	-0.00017						20.8333	-0.00013
1.656	0.812011	0.693729	0.368103		1.656	1.03701	0.424063	0.188625		1.657	1.06501	1.42826	0.987211			20.85	-0.00072						20.85	-0.00022						20.85	-0.00025
1.657	0.809413	0.692833	0.365948		1.657	1.03441	0.421619	0.187037		1.659	1.06241	1.42377	0.9856			20.8667	-0.00076						20.8667	-0.00031						20.8667	-0.00018
1.659	0.807293	0.691275	0.364135		1.659	1.03229	0.418788	0.186208		1.66	1.06029	1.42104	0.983916			20.8833	-0.00092						20.8833	-0.00029						20.8833	-0.00036
1.66	0.805498	0.689252	0.361018		1.66	1.0305	0.416408	0.18614		1.661	1.0585	1.41718	0.981594			20.9	-0.00126						20.9	-0.00048						20.9	-0.00054
1.661	0.80281	0.687218	0.358165		1.661	1.02781	0.414379	0.185274		1.663	1.05581	1.41252	0.979849			20.9167	-0.00154						20.9167	-0.00069						20.9167	-0.00071
1.663	0.799531	0.685434	0.355705		1.663	1.02453	0.411879	0.183531		1.664	1.05253	1.40895	0.978804			20.9333	-0.00152						20.9333	-0.00078						20.9333	-0.00087
1.664	0.795645	0.683202	0.353224		1.664	1.02065	0.409498	0.181432		1.665	1.04865	1.40442	0.976428			20.95	-0.00145						20.95	-0.00022						20.95	-0.0013
1.665	0.791677	0.681043	0.350762		1.665	1.01668	0.407381	0.178326		1.667	1.04468	1.40016	0.973169			20.9667	-0.00152						20.9667	0.000343						20.9667	-0.0016
1.667	0.788882	0.678598	0.348642		1.667	1.01388	0.405021	0.175174		1.668	1.04188	1.39614	0.970282			20.9833	-0.00193						20.9833	0.00058						20.9833	-0.00191
1.668	0.786944	0.676171	0.346638		1.668	1.01194	0.403219	0.172353		1.669	1.03994	1.39244	0.967684			21	-0.00305						21	0.001106						21	-0.00105
1.669	0.78495	0.673193	0.343789		1.669	1.00995	0.40152	0.16918		1.671	1.03795	1.38834	0.964178			21.0167	-0.00323						21.0167	0.001692						21.0167	0.003301
1.671	0.782785	0.670178	0.342428		1.671	1.00778	0.400074	0.166086		1.672	1.03578	1.38354	0.961363			21.0333	-0.00129						21.0333	0.001698						21.0333	0.005205
1.672	0.780479	0.667026	0.341297		1.672	1.00548	0.397868	0.164528		1.673	1.03348	1.37736	0.957878			21.05	-0.00619						21.05	-0.0189						21.05	-0.00138
1.673	0.777093	0.663799	0.33897		1.673	1.00209	0.396211	0.163481		1.674	1.03009	1.37349	0.954973			21.0667	-0.02351						21.0667	-0.08624						21.0667	-0.00496
1.675	0.773822	0.661289	0.33633		1.675	0.998822	0.395075	0.161318		1.676	1.02682	1.3695	0.952746			21.0833	-0.0516						21.0833	-0.17536						21.0833	-0.00945
1.676	0.770231	0.65838	0.334671		1.676	0.995231	0.39402	0.158396		1.677	1.02323	1.36543	0.94999			21.1	-0.08524						21.1	-0.27543						21.1	-0.00822
1.677	0.766191	0.655967	0.333041		1.677	0.991191	0.392596	0.15598		1.678	1.01919	1.36132	0.948124			21.1167	-0.12471						21.1167	-0.37756						21.1167	-0.00129
1.679	0.762502	0.654318	0.331897		1.679	0.987502	0.391012	0.153759		1.68	1.0155	1.35753	0.945883			21.1333	-0.16144						21.1333	-0.47053						21.1333	0.011881
1.68	0.758224	0.652029	0.330417		1.68	0.983224	0.388959	0.151047		1.681	1.01122	1.35347	0.943605			21.15	-0.1861						21.15	-0.54032						21.15	0.026843
1.681	0.754496	0.649189	0.329245		1.681	0.979496	0.387806	0.147668		1.682	1.0075	1.34953	0.94133			21.1667	-0.19178						21.1667	-0.55623						21.1667	0.042614
1.683	0.751929	0.647868	0.328205		1.683	0.976929	0.387766	0.144538		1.684	1.00493	1.34866	0.940225			21.1833	-0.18513						21.1833	-0.54326						21.1833	0.051306
1.684	0.748831	0.646149	0.326428		1.684	0.973831	0.386979	0.141681		1.685	1.00183	1.34518	0.938457			21.2	-0.16611						21.2	-0.50317						21.2	0.058277
1.685	0.745506	0.644091	0.325462		1.685	0.970506	0.385742	0.138111		1.686	0.998506	1.34057	0.936714			21.2167	-0.14524						21.2167	-0.45258						21.2167	0.056927
1.686	0.743097	0.641429	0.324311		1.686	0.968097	0.383362	0.135247		1.688	0.996097	1.33641	0.934231			21.2333	-0.12342						21.2333	-0.39769						21.2333	0.052927
1.688	0.739409	0.639099	0.322036		1.688	0.964409	0.382461	0.133697		1.689	0.992409	1.33387	0.932385			21.25	-0.10471						21.25	-0.34587						21.25	0.050097
1.689	0.73549	0.637173	0.319975		1.689	0.96049	0.381166	0.131886		1.69	0.98849	1.33076	0.930661			21.2667	-0.08728						21.2667	-0.29849						21.2667	0.046506
1.69	0.732891	0.634063	0.317223		1.69	0.957891	0.380034	0.129402		1.692	0.985891	1.32846	0.928595			21.2833	-0.0731						21.2833	-0.25518						21.2833	0.042926
1.692	0.731118	0.630355	0.315774		1.692	0.956118	0.379246	0.126976		1.693	0.984118	1.32563	0.92705			21.3	-0.06691						21.3	-0.22006						21.3	0.039506
1.693	0.729612	0.626992	0.3152		1.693	0.954612	0.378448	0.125005		1.694	0.982612	1.32272	0.924834			21.3167	-0.05745						21.3167	-0.19144						21.3167	0.036785
1.694	0.728487	0.624389	0.313397		1.694	0.953487	0.376976	0.123518		1.696	0.981487	1.31905	0.922851			21.3333	-0.05368						21.3333	-0.17011						21.3333	0.033703
1.696	0.726796	0.621366	0.310807		1.696	0.951796	0.376548	0.122028		1.697	0.979796	1.31504	0.921881			21.35	-0.04763						21.35	-0.1499						21.35	0.029991
1.697	0.725174	0.6185	0.309328		1.697	0.950175	0.375277	0.120133		1.698	0.978174	1.31101	0.921324			21.3667	-0.04053						21.3667	-0.12878						21.3667	0.02746
1.698	0.723173	0.616371	0.3069		1.698	0.948173	0.373279	0.117389		1.7	0.976173	1.30868	0.920316			21.3833	-0.03818						21.3833	-0.11349						21.3833	0.025258
1.7	0.72095	0.612715	0.306145		1.7	0.94595	0.371602	0.114428		1.701	0.97395	1.30609	0.918841			21.4	-0.03525						21.4	-0.10002						21.4	0.023736
1.701	0.71869	0.60987	0.305503		1.701	0.94369	0.370014	0.112865		1.702	0.97169	1.30234	0.917428			21.4167	-0.03234						21.4167	-0.09004						21.4167	0.022164
1.702	0.71652	0.607725	0.304242		1.702	0.94152	0.367214	0.110882		1.704	0.96952	1.2982	0.915898			21.4333	-0.02927						21.4333	-0.08356						21.4333	0.020261
1.704	0.714346	0.605092	0.303289		1.704	0.939346	0.364307	0.109219		1.705	0.967346	1.29455	0.914856			21.45	-0.02659						21.45	-0.07541						21.45	0.017859
1.705	0.71173	0.602782	0.303301		1.705	0.93673	0.363032	0.108497		1.706	0.96473	1.29025	0.91384			21.4667	-0.02396						21.4667	-0.06745						21.4667	0.015916
1.706	0.709736	0.600245	0.301927		1.706	0.934736	0.361031	0.107724		1.708	0.962736	1.28596	0.913213			21.4833	-0.02267						21.4833	-0.05882						21.4833	0.014903
1.708	0.708173	0.598131	0.301105		1.708	0.933173	0.359375	0.107546		1.709	0.961173	1.28235	0.912216			21.5	-0.02103						21.5	-0.05184						21.5	0.014171
1.709	0.706738	0.595549	0.301187		1.709	0.931738	0.35772	0.107985		1.71	0.959738	1.27878	0.911022			21.5167	-0.01944						21.5167	-0.04455						21.5167	0.013117
1.71	0.704885	0.593332	0.301417		1.71	0.929885	0.355851	0.108343		1.712	0.957885	1.27525	0.908669			21.5333	-0.0179						21.5333	-0.03905						21.5333	0.011964
1.712	0.701992	0.591327	0.301594		1.712	0.926992	0.353577	0.10788		1.713	0.954992	1.27058	0.905233			21.55	-0.01604						21.55	-0.03405						21.55	0.01105
1.713	0.699979	0.588598	0.301452		1.713	0.924979	0.352138	0.107485		1.714	0.952979	1.26498	0.90176			21.5667	-0.01449						21.5667	-0.029						21.5667	0.010017
1.714	0.699172	0.584945	0.299978		1.714	0.924172	0.349675	0.106711		1.716	0.952172	1.26093	0.899492			21.5833	-0.01354						21.5833	-0.02796						21.5833	0.009043
1.716	0.698171	0.582021	0.297059		1.716	0.923171	0.346255	0.106012		1.717	0.951171	1.2564	0.896158			21.6	-0.01251						21.6	-0.02592						21.6	0.00807
1.717	0.696346	0.579193	0.295144		1.717	0.921346	0.343864	0.104967		1.718	0.949346	1.25257	0.893036			21.6167	-0.01147						21.6167	-0.02462						21.6167	0.007296
1.718	0.694153	0.577062	0.294239		1.718	0.919153	0.3422	0.104085		1.72	0.947153	1.24889	0.892657			21.6333	-0.01041						21.6333	-0.0206						21.6333	0.006722
1.72	0.692057	0.574415	0.293873		1.72	0.917057	0.339921	0.10334		1.721	0.945057	1.24562	0.891921			21.65	-0.00948						21.65	-0.01714						21.65	0.006398
1.721	0.690301	0.572582	0.294741		1.721	0.915301	0.338832	0.103135		1.722	0.943301	1.24201	0.890352			21.6667	-0.00879						21.6667	-0.0151						21.6667	0.006134
1.722	0.688338	0.570884	0.294184		1.722	0.913338	0.338574	0.10279		1.724	0.941338	1.23939	0.888866			21.6833	-0.0077						21.6833	-0.01363						21.6833	0.00545
1.724	0.685609	0.568722	0.291786		1.724	0.910609	0.337883	0.103238		1.725	0.938609	1.23744	0.886458			21.7	-0.00649						21.7	-0.01242						21.7	0.005156
1.725	0.682488	0.567043	0.290186		1.725	0.907488	0.337346	0.102452		1.726	0.935488	1.23408	0.884308			21.7167	-0.00562						21.7167	-0.01162						21.7167	0.005352
1.726	0.679847	0.564795	0.289735		1.726	0.904847	0.335814	0.101891		1.728	0.932847	1.23118	0.883522			21.7333	-0.00486						21.7333	-0.01084						21.7333	0.005338
1.728	0.677883	0.56332	0.289493		1.728	0.902883	0.334577	0.100484		1.729	0.930883	1.22789	0.88133			21.75	-0.00417						21.75	-0.00994						21.75	0.005124
1.729	0.676333	0.560839	0.288477		1.729	0.901333	0.332449	0.100141		1.73	0.929333	1.22328	0.879174			21.7667	-0.00376						21.7667	-0.00881						21.7667	0.00486
1.73	0.674974	0.558417	0.286406		1.73	0.899974	0.332163	0.099671		1.732	0.927974	1.21887	0.876247			21.7833	-0.0034						21.7833	-0.00745						21.7833	0.004596
1.732	0.673844	0.555576	0.285874		1.732	0.898844	0.331878	0.10064		1.733	0.926844	1.21461	0.874727			21.8	-0.00311						21.8	-0.00627						21.8	0.004571
1.733	0.672552	0.553947	0.286675		1.733	0.897552	0.332804	0.102267		1.734	0.925552	1.21082	0.874748			21.8167	-0.00272						21.8167	-0.00528						21.8167	0.004327
1.734	0.670596	0.553329	0.286813		1.734	0.895596	0.332319	0.10316		1.736	0.923596	1.20787	0.871431			21.8333	-0.00226						21.8333	-0.00445						21.8333	0.004023
1.736	0.668852	0.551867	0.286854		1.736	0.893852	0.332769	0.103731		1.737	0.921852	1.2051	0.868681			21.85	-0.00183						21.85	-0.00358						21.85	0.003779
1.737	0.667617	0.55106	0.285882		1.737	0.892617	0.331044	0.10503		1.738	0.920617	1.20209	0.865004			21.8667	-0.00234						21.8667	-0.00249						21.8667	0.003735
1.738	0.66571	0.549644	0.284307		1.738	0.89071	0.330189	0.10536		1.74	0.91871	1.19954	0.862452			21.8833	-0.00297						21.8833	-0.0009						21.8833	0.003821
1.74	0.664032	0.549631	0.283788		1.74	0.889032	0.328933	0.104593		1.741	0.917032	1.19717	0.859741			21.9	-0.0035						21.9	-0.00106						21.9	0.004027
1.741	0.661931	0.546274	0.282874		1.741	0.886931	0.328563	0.104502		1.742	0.914931	1.19501	0.856469			21.9167	-0.00363						21.9167	-0.00111						21.9167	0.004253
1.742	0.660023	0.543426	0.28129		1.742	0.885023	0.327258	0.105104		1.744	0.913023	1.19295	0.85409			21.9333	-0.00381						21.9333	-0.00102						21.9333	0.004319
1.744	0.659125	0.541673	0.279948		1.744	0.884125	0.325177	0.105503		1.745	0.912125	1.19106	0.852649			21.95	-0.00397						21.95	-0.00111						21.95	0.004366
1.745	0.658011	0.540322	0.27838		1.745	0.883011	0.32419	0.104794		1.746	0.911011	1.18838	0.851234			21.9667	-0.00475						21.9667	-0.00104						21.9667	0.004382
1.746	0.656902	0.538227	0.27711		1.746	0.881902	0.322854	0.105279		1.748	0.909902	1.18679	0.850236			21.9833	-0.00604						21.9833	-0.00081						21.9833	0.004328
1.748	0.655498	0.536365	0.276177		1.748	0.880498	0.320788	0.105944		1.749	0.908498	1.18503	0.848184			22	-0.00741						22	-0.00035						22	0.004165
1.749	0.653887	0.535152	0.275044		1.749	0.878887	0.318157	0.106354		1.75	0.906887	1.18071	0.84613			22.0167	-0.0089						22.0167	-2.1e-05						22.0167	0.003961
1.75	0.653129	0.534017	0.274204		1.75	0.878129	0.316955	0.106398		1.752	0.906129	1.17721	0.843046			22.0333	-0.01064						22.0333	9.7e-05						22.0333	0.003648
1.752	0.652465	0.533512	0.272937		1.752	0.877465	0.315651	0.106735		1.753	0.905465	1.17512	0.841026			22.05	-0.01088						22.05	9.4e-05						22.05	0.003415
1.753	0.650728	0.532135	0.271336		1.753	0.875728	0.315214	0.106432		1.754	0.903728	1.17255	0.839271			22.0667	-0.01038						22.0667	-9.8e-05						22.0667	0.003362
1.754	0.64891	0.530953	0.270183		1.754	0.87391	0.313342	0.104791		1.756	0.90191	1.16962	0.837914			22.0833	-0.00974						22.0833	-0.00045						22.0833	0.003269
1.756	0.648014	0.528956	0.269342		1.756	0.873014	0.313001	0.104189		1.757	0.901014	1.16634	0.837024			22.1	-0.00936						22.1	-0.00028						22.1	0.002986
1.757	0.647284	0.52764	0.268815		1.757	0.872284	0.31209	0.104596		1.758	0.900284	1.16346	0.835126			22.1167	-0.00909						22.1167	-5.8e-05						22.1167	0.002704
1.758	0.645883	0.527277	0.267444		1.758	0.870883	0.309879	0.104397		1.76	0.898883	1.16229	0.833204			22.1333	-0.00953						22.1333	-5.3e-05						22.1333	0.002402
1.76	0.643825	0.526969	0.265089		1.76	0.868825	0.309313	0.103632		1.761	0.896825	1.16135	0.831273			22.15	-0.00908						22.15	-0.00025						22.15	0.00226
1.761	0.641642	0.528033	0.26429		1.761	0.866642	0.3093	0.103021		1.762	0.894642	1.15986	0.83072			22.1667	-0.00833						22.1667	-0.00018						22.1667	0.002197
1.762	0.637732	0.527614	0.264482		1.762	0.862732	0.307512	0.102636		1.764	0.890732	1.15832	0.828797			22.1833	-0.00756						22.1833	-3.8e-05						22.1833	0.002175
1.764	0.634666	0.527817	0.263383		1.764	0.859666	0.305914	0.10245		1.765	0.887666	1.15705	0.826086			22.2	-0.00702						22.2	0.000137						22.2	0.001973
1.765	0.631338	0.525851	0.261739		1.765	0.856338	0.305369	0.101984		1.766	0.884338	1.15556	0.824726			22.2167	-0.00635						22.2167	9e-05						22.2167	0.001902
1.766	0.628801	0.526105	0.260715		1.766	0.853801	0.305494	0.105097		1.768	0.881801	1.15456	0.823143			22.2333	-0.00549						22.2333	0.000152						22.2333	0.001791
1.768	0.626278	0.524797	0.258576		1.768	0.851278	0.305093	0.104763		1.769	0.879278	1.15381	0.820829			22.25	-0.00464						22.25	0.000144						22.25	0.00174
1.769	0.624875	0.522828	0.256711		1.769	0.849875	0.30468	0.103825		1.77	0.877875	1.15382	0.819057			22.2667	-0.00397						22.2667	-3.4e-05						22.2667	0.00156
1.77	0.623428	0.521429	0.254976		1.77	0.848428	0.303522	0.104023		1.772	0.876428	1.15243	0.816865			22.2833	-0.00321						22.2833	-0.00021						22.2833	0.001489
1.772	0.622887	0.520772	0.253603		1.772	0.847887	0.302364	0.103084		1.773	0.875887	1.15081	0.815514			22.3	-0.00284						22.3	-0.00039						22.3	0.001338
1.773	0.621818	0.520287	0.253013		1.773	0.846818	0.301767	0.101823		1.774	0.874818	1.14876	0.813877			22.3167	-0.00262						22.3167	-0.00046						22.3167	0.000988
1.774	0.621349	0.518669	0.252339		1.774	0.846349	0.300852	0.099927		1.776	0.874349	1.14598	0.813002			22.3333	-0.00256						22.3333	-0.00082						22.3333	0.000718
1.776	0.620201	0.517386	0.249941		1.776	0.845201	0.300282	0.097167		1.777	0.873201	1.14403	0.811031			22.35	-0.00226						22.35	-0.00093						22.35	0.000478
1.777	0.618266	0.515749	0.248437		1.777	0.843266	0.29853	0.095051		1.778	0.871266	1.14285	0.810337			22.3667	-0.00193						22.3667	-0.00096						22.3667	0.000409
1.778	0.616617	0.514092	0.247137		1.778	0.841617	0.297192	0.092784		1.78	0.869617	1.14182	0.809921			22.3833	-0.0016						22.3833	-0.00074						22.3833	0.000279
1.779	0.616571	0.51345	0.245858		1.779	0.841571	0.295846	0.08998		1.781	0.869571	1.14119	0.808951			22.4	-0.00138						22.4	-0.00061						22.4	0.000139
1.781	0.616597	0.513098	0.245331		1.781	0.841597	0.295515	0.089388		1.782	0.869597	1.14041	0.809542			22.4167	-0.00108						22.4167	-0.00068						22.4167	-1e-05
1.782	0.615412	0.512428	0.244535		1.782	0.840412	0.295725	0.08858		1.783	0.868412	1.13945	0.807953			22.4333	-0.00083						22.4333	-0.00073						22.4333	0.00011
1.783	0.613984	0.512868	0.243086		1.783	0.838984	0.293636	0.08666		1.785	0.866984	1.13752	0.807161			22.45	-0.00056						22.45	-0.00072						22.45	0.000271
1.785	0.613543	0.513335	0.241771		1.785	0.838543	0.291844	0.085864		1.786	0.866543	1.13466	0.806218			22.4667	-0.00038						22.4667	-0.00071						22.4667	0.000262
1.786	0.613524	0.513389	0.239947		1.786	0.838524	0.291672	0.086715		1.787	0.866524	1.13244	0.804314			22.4833	-0.00039						22.4833	-0.00049						22.4833	0.000203
1.787	0.613319	0.512943	0.23753		1.787	0.838319	0.290465	0.085449		1.789	0.866319	1.13055	0.803024			22.5	-0.00017						22.5	-0.00052						22.5	4.3e-05
1.789	0.612764	0.511668	0.235211		1.789	0.837764	0.289197	0.085291		1.79	0.865764	1.12898	0.801205			22.5167	-4.1e-05						22.5167	-0.0008						22.5167	-0.00025
1.79	0.613325	0.510506	0.234365		1.79	0.838325	0.287432	0.082723		1.791	0.866325	1.12705	0.800078			22.5333	0.000199						22.5333	-0.0008						22.5333	-0.00042
1.791	0.614121	0.507809	0.232899		1.791	0.839121	0.285847	0.08054		1.793	0.867121	1.12413	0.798843			22.55	0.00055						22.55	-0.00068						22.55	-0.00049
1.793	0.614368	0.508031	0.230104		1.793	0.839368	0.284776	0.080177		1.794	0.867368	1.12113	0.797121			22.5667	0.000771						22.5667	-0.00046						22.5667	-0.00068
1.794	0.614487	0.508427	0.227319		1.794	0.839487	0.284608	0.079277		1.795	0.867487	1.11914	0.79753			22.5833	0.000781						22.5833	-0.00028						22.5833	-0.00072
1.795	0.614446	0.508075	0.224594		1.795	0.839446	0.284545	0.07868		1.797	0.867446	1.11806	0.79552			22.6	0.000822						22.6	3.3e-05						22.6	-0.00052
1.797	0.613512	0.509922	0.223435		1.797	0.838512	0.283563	0.078328		1.798	0.866512	1.117	0.794444			22.6167	0.000864						22.6167	0.000209						22.6167	-0.0005
1.798	0.611659	0.511148	0.221858		1.798	0.836659	0.281487	0.076438		1.799	0.864659	1.11549	0.79368			22.6333	0.001146						22.6333	0.000196						22.6333	-0.00049
1.799	0.609954	0.510332	0.218779		1.799	0.834954	0.278948	0.074316		1.801	0.862954	1.11416	0.790263			22.65	0.001448						22.65	0.000252						22.65	-0.00037
1.801	0.609014	0.509096	0.216647		1.801	0.834014	0.277388	0.073207		1.802	0.862014	1.11185	0.789955			22.6667	0.001421						22.6667	0.000329						22.6667	-0.00022
1.802	0.608822	0.508085	0.215357		1.802	0.833822	0.275845	0.072466		1.803	0.861822	1.10925	0.789174			22.6833	0.001223						22.6833	0.000245						22.6833	-0.00019
1.803	0.607322	0.505646	0.214401		1.803	0.832322	0.274024	0.070789		1.805	0.860322	1.10722	0.788357			22.7	0.001226						22.7	0.000571						22.7	-0.00032
1.805	0.606542	0.505023	0.213814		1.805	0.831542	0.271723	0.067834		1.806	0.859542	1.10523	0.788057			22.7167	0.001469						22.7167	0.000829						22.7167	-0.00036
1.806	0.606901	0.503681	0.213083		1.806	0.831901	0.270498	0.066095		1.807	0.859901	1.10329	0.786487			22.7333	0.001663						22.7333	0.000798						22.7333	-0.0004
1.807	0.605918	0.50384	0.212936		1.807	0.830918	0.270119	0.064721		1.809	0.858918	1.10136	0.786121			22.75	0.001737						22.75	0.000907						22.75	-0.00043
1.809	0.606401	0.504139	0.212703		1.809	0.831401	0.269201	0.063366		1.81	0.859401	1.09972	0.785133			22.7667	0.001651						22.7667	0.000966						22.7667	-0.00046
1.81	0.60435	0.504257	0.211599		1.81	0.82935	0.269443	0.062418		1.811	0.85735	1.09795	0.783584			22.7833	0.001715						22.7833	0.001406						22.7833	-0.00046
1.811	0.603347	0.502167	0.210609		1.811	0.828346	0.268499	0.062253		1.813	0.856346	1.0962	0.782554			22.8	0.001509						22.8	0.001455						22.8	-0.0007
1.813	0.601854	0.503149	0.210564		1.813	0.826854	0.269694	0.060575		1.814	0.854854	1.09415	0.78073			22.8167	0.001223						22.8167	0.000806						22.8167	-0.0009
1.814	0.601236	0.50287	0.210233		1.814	0.826236	0.268566	0.058873		1.815	0.854236	1.0915	0.778873			22.8333	0.000988						22.8333	0.000539						22.8333	-0.00083
1.815	0.600928	0.501657	0.209028		1.815	0.825928	0.267532	0.057831		1.817	0.853928	1.08972	0.776201			22.85	0.000823						22.85	0.000852						22.85	-0.00071
1.817	0.599212	0.50024	0.20846		1.817	0.824212	0.265371	0.057182		1.818	0.852212	1.08791	0.775136			22.8667	0.000448						22.8667	0.000125						22.8667	-0.00044
1.818	0.597829	0.49862	0.208618		1.818	0.822829	0.264969	0.055613		1.819	0.850829	1.08553	0.773374			22.8833	0.000352						22.8833	0.000538						22.8833	-0.00055
1.819	0.596934	0.498164	0.209103		1.819	0.821934	0.264034	0.054915		1.821	0.849934	1.08389	0.772057			22.9	9.7e-05						22.9	0.000791						22.9	-0.00055
1.821	0.596014	0.496553	0.209499		1.821	0.821014	0.265121	0.054357		1.822	0.849014	1.08352	0.771185			22.9167	-5.9e-05						22.9167	0.000667						22.9167	-0.00054
1.822	0.59538	0.495643	0.208983		1.822	0.82038	0.263964	0.053391		1.823	0.84838	1.08373	0.7697			22.9333	-0.00026						22.9333	0.000154						22.9333	-0.00077
1.823	0.593857	0.49411	0.208223		1.823	0.818857	0.263888	0.052625		1.825	0.846857	1.08313	0.768875			22.95	-0.00037						22.95	0.000242						22.95	-0.00105
1.825	0.592908	0.492818	0.206792		1.825	0.817908	0.262784	0.051562		1.826	0.845908	1.08056	0.766239			22.9667	-0.00072						22.9667	0.000329						22.9667	-0.00113
1.826	0.593137	0.490883	0.205281		1.826	0.818137	0.26176	0.050465		1.827	0.846137	1.0782	0.764715			22.9833	-0.0011						22.9833	0.000346						22.9833	-0.00114
1.827	0.592472	0.488415	0.203649		1.827	0.817472	0.259277	0.049031		1.829	0.845472	1.07706	0.762487			23	-0.00112						23	0.000313						23	-0.00109
1.829	0.592578	0.486905	0.201156		1.829	0.817578	0.258046	0.047276		1.83	0.845578	1.07516	0.760675			23.0167	-0.00079						23.0167	0.000263						23.0167	-0.00083
1.83	0.591383	0.48469	0.20037		1.83	0.816383	0.258048	0.045197		1.831	0.844383	1.07295	0.760818			23.0333	-0.0007						23.0333	0.000304						23.0333	-0.00084
1.831	0.591466	0.483575	0.200051		1.831	0.816466	0.258236	0.044713		1.833	0.844466	1.07068	0.758362			23.05	-0.00083						23.05	0.000316						23.05	-0.00073
1.833	0.590577	0.482181	0.199896		1.833	0.815577	0.256385	0.04341		1.834	0.843577	1.06854	0.755632			23.0667	-0.00092						23.0667	0.000537						23.0667	-0.0006
1.834	0.590354	0.481093	0.199158		1.834	0.815354	0.254556	0.042544		1.835	0.843354	1.06679	0.754831			23.0833	-0.00101						23.0833	0.000868						23.0833	-0.0004
1.835	0.588286	0.480369	0.198123		1.835	0.813286	0.252101	0.043159		1.837	0.841286	1.06432	0.753258			23.1	-0.00112						23.1	0.000929						23.1	-0.00021
1.837	0.585976	0.478939	0.196659		1.837	0.810976	0.251106	0.042481		1.838	0.838976	1.06109	0.750806			23.1167	-0.00122						23.1167	0.000842						23.1167	0.000136
1.838	0.584062	0.476893	0.195099		1.838	0.809062	0.249313	0.042504		1.839	0.837062	1.05851	0.747342			23.1333	-0.00118						23.1333	0.000527						23.1333	0.000647
1.839	0.582919	0.475982	0.193524		1.839	0.807919	0.248714	0.042744		1.841	0.835919	1.05604	0.747048			23.15	-0.0013						23.15	0.000221						23.15	0.000769
1.841	0.582299	0.475315	0.191755		1.841	0.807299	0.247821	0.042216		1.842	0.835299	1.05375	0.745081			23.1667	-0.00127						23.1667	5.6e-05						23.1667	0.000871
1.842	0.582159	0.474935	0.191586		1.842	0.807159	0.246218	0.041524		1.843	0.835159	1.05207	0.743495			23.1833	-0.00112						23.1833	-3e-05						23.1833	0.001033
1.843	0.58315	0.475189	0.191368		1.843	0.80815	0.246274	0.041082		1.845	0.83615	1.05039	0.740838			23.2	-0.00118						23.2	-0.00025						23.2	0.000945
1.845	0.58489	0.475326	0.191103		1.845	0.80989	0.244429	0.041562		1.846	0.83789	1.04783	0.737314			23.2167	-0.00124						23.2167	-0.00036						23.2167	0.000958
1.846	0.58361	0.473651	0.19152		1.846	0.80861	0.243037	0.042338		1.847	0.83661	1.04586	0.736647			23.2333	-0.00108						23.2333	-0.00041						23.2333	0.00081
1.847	0.581047	0.473323	0.191616		1.847	0.806047	0.242936	0.040618		1.849	0.834047	1.04387	0.73437			23.25	-0.00094						23.25	-0.00047						23.25	0.000873
1.849	0.580143	0.472379	0.191452		1.849	0.805143	0.241532	0.038382		1.85	0.833143	1.04171	0.73405			23.2667	-0.00073						23.2667	-0.00061						23.2667	0.001046
1.85	0.58008	0.470491	0.190655		1.85	0.80508	0.240381	0.038703		1.851	0.83308	1.03954	0.732945			23.2833	-0.00069						23.2833	-0.00063						23.2833	0.001158
1.851	0.579351	0.469058	0.189714		1.851	0.804351	0.239755	0.039099		1.853	0.832351	1.03862	0.731151			23.3	-0.00051						23.3	-0.00067						23.3	0.001071
1.853	0.576992	0.466879	0.190272		1.853	0.801992	0.238719	0.038157		1.854	0.829992	1.0367	0.730191			23.3167	-0.00032						23.3167	-0.00063						23.3167	0.000975
1.854	0.575025	0.46551	0.189813		1.854	0.800025	0.238033	0.037314		1.855	0.828025	1.03488	0.728737			23.3333	-0.00027						23.3333	-0.00059						23.3333	0.000899
1.855	0.574414	0.464713	0.189597		1.855	0.799414	0.235699	0.036279		1.857	0.827414	1.03265	0.726676			23.35	-0.00052						23.35	-0.00069						23.35	0.000723
1.857	0.572457	0.465413	0.188637		1.857	0.797457	0.234121	0.037362		1.858	0.825457	1.02971	0.724442			23.3667	-0.00061						23.3667	-0.00042						23.3667	0.000767
1.858	0.570645	0.466024	0.187175		1.858	0.795645	0.233129	0.037398		1.859	0.823645	1.02718	0.723543			23.3833	-0.00052						23.3833	-0.00046						23.3833	0.000681
1.859	0.569052	0.466001	0.187095		1.859	0.794052	0.231485	0.035558		1.861	0.822052	1.02561	0.722157			23.4	-0.00048						23.4	-0.00068						23.4	0.000275
1.861	0.567108	0.463999	0.187581		1.861	0.792108	0.230211	0.036372		1.862	0.820108	1.02359	0.719682			23.4167	-0.00055						23.4167	-0.00038						23.4167	-0.00023
1.862	0.565312	0.462173	0.188189		1.862	0.790312	0.230562	0.035356		1.863	0.818312	1.02226	0.717822			23.4333	-0.00037						23.4333	0.000107						23.4333	-0.00048
1.863	0.563434	0.459404	0.188901		1.863	0.788434	0.229832	0.034127		1.865	0.816434	1.02089	0.715556			23.45	-5.9e-05						23.45	-0.00011						23.45	-0.00081
1.865	0.56297	0.456875	0.188414		1.865	0.78797	0.22879	0.03373		1.866	0.81597	1.02019	0.712441			23.4667	-0.0003						23.4667	0.000111						23.4667	-0.00054
1.866	0.562059	0.455406	0.187694		1.866	0.787059	0.229191	0.033008		1.867	0.815059	1.01832	0.710931			23.4833	-0.00067						23.4833	0.000638						23.4833	-0.00109
1.867	0.561324	0.454418	0.187285		1.867	0.786324	0.23005	0.032675		1.869	0.814324	1.01679	0.70909			23.5	-0.00073						23.5	0.001245						23.5	-0.00101
1.869	0.559245	0.453291	0.186445		1.869	0.784245	0.22923	0.033271		1.87	0.812245	1.01576	0.706841			23.5167	-0.0002						23.5167	0.000663						23.5167	-0.00297
1.87	0.557012	0.452306	0.185357		1.87	0.782012	0.228976	0.032464		1.871	0.810012	1.01307	0.706025			23.5333	0.001997						23.5333	0.00082						23.5333	-0.00299
1.871	0.555704	0.452196	0.185013		1.871	0.780704	0.229781	0.033521		1.873	0.808704	1.01029	0.703323			23.55	-0.0005						23.55	-0.01293						23.55	-0.00724
1.872	0.554575	0.450817	0.184558		1.872	0.779575	0.230722	0.032372		1.874	0.807575	1.00705	0.702374			23.5667	-0.01534						23.5667	-0.0602						23.5667	-0.01083
1.874	0.554109	0.450828	0.183844		1.874	0.779109	0.229503	0.030498		1.875	0.807109	1.00387	0.701031			23.5833	-0.0334						23.5833	-0.12598						23.5833	-0.01437
1.875	0.551969	0.448699	0.183626		1.875	0.776969	0.229422	0.029403		1.877	0.804969	1.00208	0.700165			23.6	-0.05955						23.6	-0.19646						23.6	-0.01476
1.876	0.552435	0.447212	0.182943		1.876	0.777435	0.229436	0.028228		1.878	0.805435	1.00034	0.698618			23.6167	-0.08605						23.6167	-0.26368						23.6167	-0.00861
1.878	0.552181	0.446014	0.182462		1.878	0.777181	0.227765	0.028223		1.879	0.805181	0.9991	0.695771			23.6333	-0.10625						23.6333	-0.32884						23.6333	0.00329
1.879	0.552696	0.44453	0.183331		1.879	0.777695	0.225391	0.026417		1.881	0.805695	0.997234	0.693844			23.65	-0.12025						23.65	-0.36725						23.65	0.016568
1.88	0.551822	0.442681	0.182254		1.88	0.776822	0.225128	0.027298		1.882	0.804822	0.995747	0.691631			23.6667	-0.12012						23.6667	-0.37553						23.6667	0.033205
1.882	0.550545	0.441811	0.182137		1.882	0.775545	0.225314	0.026898		1.883	0.803545	0.995137	0.689772			23.6833	-0.11767						23.6833	-0.36483						23.6833	0.043383
1.883	0.550198	0.440348	0.181813		1.883	0.775199	0.225166	0.025582		1.885	0.803199	0.994301	0.687297			23.7	-0.10741						23.7	-0.34052						23.7	0.050751
1.884	0.549014	0.438525	0.180908		1.884	0.774014	0.223448	0.024331		1.886	0.802014	0.993051	0.684829			23.7167	-0.0984						23.7167	-0.30537						23.7167	0.051359
1.886	0.547163	0.437104	0.180689		1.886	0.772163	0.223078	0.024131		1.887	0.800163	0.992109	0.683908			23.7333	-0.08204						23.7333	-0.26855						23.7333	0.048398
1.887	0.545488	0.436345	0.180343		1.887	0.770488	0.22169	0.023711		1.889	0.798488	0.99027	0.68107			23.75	-0.06431						23.75	-0.23737						23.75	0.045697
1.888	0.544495	0.434924	0.179202		1.888	0.769495	0.220406	0.022485		1.89	0.797495	0.986676	0.678183			23.7667	-0.05353						23.7667	-0.20676						23.7667	0.042655
1.89	0.543304	0.433555	0.178307		1.89	0.768304	0.219193	0.021652		1.891	0.796304	0.983923	0.675961			23.7833	-0.0501						23.7833	-0.17968						23.7833	0.039754
1.891	0.542459	0.4328	0.179862		1.891	0.767459	0.219092	0.020503		1.893	0.795459	0.983008	0.67588			23.8	-0.04592						23.8	-0.15727						23.8	0.037133
1.892	0.541137	0.432759	0.182906		1.892	0.766137	0.218443	0.020453		1.894	0.794137	0.981785	0.675886			23.8167	-0.04185						23.8167	-0.1378						23.8167	0.034792
1.894	0.539412	0.431652	0.184887		1.894	0.764411	0.218891	0.01992		1.895	0.792411	0.978748	0.675096			23.8333	-0.03747						23.8333	-0.1211						23.8333	0.032672
1.895	0.539555	0.430435	0.185029		1.895	0.764555	0.219436	0.02091		1.896	0.792555	0.976702	0.673818			23.85	-0.03389						23.85	-0.10445						23.85	0.030462
1.896	0.54042	0.431441	0.184318		1.896	0.76542	0.218783	0.02259		1.898	0.79342	0.975812	0.672901			23.8667	-0.03009						23.8667	-0.09272						23.8667	0.027842
1.898	0.539619	0.430192	0.184801		1.898	0.764619	0.217449	0.022624		1.899	0.792619	0.974099	0.673722			23.8833	-0.02704						23.8833	-0.08074						23.8833	0.026062
1.899	0.540798	0.428418	0.183969		1.899	0.765798	0.217024	0.021683		1.9	0.793798	0.97226	0.673361			23.9	-0.02496						23.9	-0.0735						23.9	0.024282
1.9	0.540493	0.427625	0.184056		1.9	0.765493	0.216855	0.020848		1.902	0.793493	0.969658	0.672073			23.9167	-0.02264						23.9167	-0.06737						23.9167	0.022212
1.902	0.540549	0.426604	0.183986		1.902	0.765549	0.217727	0.019422		1.903	0.793549	0.968578	0.672037			23.9333	-0.02087						23.9333	-0.06042						23.9333	0.020353
1.903	0.541144	0.425947	0.184714		1.903	0.766144	0.218008	0.017995		1.904	0.794144	0.966487	0.672013			23.95	-0.01883						23.95	-0.05551						23.95	0.018754
1.904	0.540052	0.425076	0.18479		1.904	0.765052	0.21828	0.017578		1.906	0.793052	0.965644	0.672583			23.9667	-0.01641						23.9667	-0.04949						23.9667	0.017165
1.906	0.5391	0.423855	0.184722		1.906	0.7641	0.218235	0.01555		1.907	0.7921	0.963469	0.671014			23.9833	-0.01446						23.9833	-0.04207						23.9833	0.015666
1.907	0.535801	0.421826	0.185529		1.907	0.760801	0.217775	0.01545		1.908	0.788801	0.962764	0.669763			24	-0.01341						24	-0.03739						24	0.014457
1.908	0.535442	0.419525	0.185088		1.908	0.760442	0.216855	0.015536		1.91	0.788442	0.96226	0.667495			24.0167	-0.01268						24.0167	-0.03412						24.0167	0.013208
1.91	0.533446	0.416618	0.18462		1.91	0.758446	0.216057	0.015438		1.911	0.786446	0.962074	0.666775			24.0333	-0.01138						24.0333	-0.0304						24.0333	0.01195
1.911	0.530617	0.415068	0.182442		1.911	0.755617	0.216456	0.015709		1.912	0.783617	0.961535	0.666209			24.05	-0.01018						24.05	-0.02682						24.05	0.010832
1.912	0.52953	0.413881	0.180367		1.912	0.75453	0.216149	0.015892		1.914	0.78253	0.960053	0.666225			24.0667	-0.00936						24.0667	-0.02267						24.0667	0.009884
1.914	0.529344	0.411582	0.178687		1.914	0.754344	0.215533	0.016433		1.915	0.782344	0.958004	0.664303			24.0833	-0.00875						24.0833	-0.01965						24.0833	0.008996
1.915	0.527853	0.410218	0.177953		1.915	0.752853	0.215149	0.016724		1.916	0.780853	0.956159	0.662898			24.1	-0.00796						24.1	-0.0175						24.1	0.008338
1.916	0.526928	0.4098	0.178473		1.916	0.751928	0.214678	0.015466		1.918	0.779928	0.955686	0.660796			24.1167	-0.00722						24.1167	-0.01579						24.1167	0.00772
1.918	0.524151	0.409949	0.177765		1.918	0.749151	0.213853	0.015274		1.919	0.777151	0.954894	0.659117			24.1333	-0.00639						24.1333	-0.01466						24.1333	0.007163
1.919	0.523085	0.410515	0.176016		1.919	0.748085	0.213446	0.013721		1.92	0.776085	0.953792	0.657851			24.15	-0.00567						24.15	-0.01361						24.15	0.006776
1.92	0.52112	0.40992	0.175335		1.92	0.74612	0.213174	0.014669		1.922	0.77412	0.952172	0.6564			24.1667	-0.00525						24.1667	-0.01265						24.1667	0.006499
1.922	0.519024	0.407885	0.173818		1.922	0.744024	0.214292	0.01321		1.923	0.772024	0.950833	0.654965			24.1833	-0.00477						24.1833	-0.01174						24.1833	0.006091
1.923	0.518559	0.406635	0.173041		1.923	0.743559	0.215555	0.012393		1.924	0.771559	0.949306	0.654029			24.2	-0.00453						24.2	-0.01102						24.2	0.005754
1.924	0.519109	0.405797	0.172906		1.924	0.744109	0.2169	0.011739		1.926	0.772109	0.948204	0.653101			24.2167	-0.00413						24.2167	-0.00985						24.2167	0.005398
1.926	0.519045	0.404226	0.173279		1.926	0.744045	0.21814	0.011982		1.927	0.772045	0.946642	0.652822			24.2333	-0.00389						24.2333	-0.00895						24.2333	0.005101
1.927	0.518472	0.402745	0.172938		1.927	0.743472	0.21899	0.011595		1.928	0.771472	0.94528	0.652094			24.25	-0.00361						24.25	-0.00826						24.25	0.004785
1.928	0.516556	0.401514	0.171322		1.928	0.741556	0.21775	0.010736		1.93	0.769556	0.944029	0.651349			24.2667	-0.00334						24.2667	-0.00743						24.2667	0.004519
1.93	0.514102	0.400154	0.169344		1.93	0.739102	0.217507	0.011192		1.931	0.767102	0.9421	0.651229			24.2833	-0.00309						24.2833	-0.00683						24.2833	0.004193
1.931	0.512804	0.399715	0.169027		1.931	0.737804	0.217329	0.010487		1.932	0.765804	0.940536	0.650619			24.3	-0.00273						24.3	-0.00616						24.3	0.003826
1.932	0.512534	0.398763	0.169137		1.932	0.737534	0.216348	0.010099		1.934	0.765534	0.940751	0.648917			24.3167	-0.00246						24.3167	-0.00569						24.3167	0.003671
1.934	0.510005	0.397923	0.166884		1.934	0.735005	0.215234	0.010275		1.935	0.763005	0.940138	0.647709			24.3333	-0.00226						24.3333	-0.00518						24.3333	0.003585
1.935	0.509216	0.396034	0.166031		1.935	0.734216	0.214686	0.008882		1.936	0.762216	0.938815	0.646825			24.35	-0.00209						24.35	-0.00455						24.35	0.00347
1.936	0.509136	0.396093	0.166755		1.936	0.734136	0.21455	0.008748		1.938	0.762136	0.938585	0.646399			24.3667	-0.00201						24.3667	-0.00412						24.3667	0.003355
1.938	0.507917	0.394552	0.165023		1.938	0.732917	0.213946	0.008456		1.939	0.760917	0.93748	0.646363			24.3833	-0.00195						24.3833	-0.00382						24.3833	0.003349
1.939	0.506261	0.393144	0.16419		1.939	0.731261	0.212731	0.009406		1.94	0.759261	0.936915	0.645141			24.4	-0.00198						24.4	-0.00345						24.4	0.003194
1.94	0.506749	0.39236	0.162925		1.94	0.731749	0.212445	0.010212		1.942	0.759749	0.937308	0.644177			24.4167	-0.00205						24.4167	-0.00282						24.4167	0.002959
1.942	0.507827	0.392674	0.163332		1.942	0.732827	0.21159	0.010375		1.943	0.760827	0.935649	0.642766			24.4333	-0.00234						24.4333	-0.00258						24.4333	0.002664
1.943	0.506937	0.39199	0.164869		1.943	0.731937	0.210103	0.011135		1.944	0.759937	0.93375	0.641741			24.45	-0.00243						24.45	-0.00266						24.45	0.00247
1.944	0.506054	0.391492	0.165362		1.944	0.731054	0.208972	0.010676		1.946	0.759054	0.93262	0.641247			24.4667	-0.00241						24.4667	-0.00239						24.4667	0.002205
1.946	0.505088	0.390489	0.162769		1.946	0.730088	0.208565	0.011042		1.947	0.758088	0.931453	0.64098			24.4833	-0.00239						24.4833	-0.00214						24.4833	0.001951
1.947	0.503959	0.389944	0.161207		1.947	0.728959	0.208566	0.010746		1.948	0.756959	0.929575	0.640954			24.5	-0.00218						24.5	-0.00228						24.5	0.001596
1.948	0.503278	0.388691	0.160932		1.948	0.728278	0.207606	0.01079		1.95	0.756278	0.929291	0.641275			24.5167	-0.00209						24.5167	-0.00203						24.5167	0.001402
1.95	0.502212	0.387649	0.160475		1.95	0.727212	0.20678	0.010505		1.951	0.755212	0.927352	0.641229			24.5333	-0.00207						24.5333	-0.00215						24.5333	0.001278
1.951	0.501957	0.387486	0.160546		1.951	0.726957	0.206329	0.010517		1.952	0.754957	0.927467	0.641196			24.55	-0.00222						24.55	-0.00197						24.55	0.001365
1.952	0.501791	0.386863	0.159277		1.952	0.726791	0.205491	0.009484		1.954	0.754791	0.926549	0.639053			24.5667	-0.00236						24.5667	-0.00195						24.5667	0.001211
1.954	0.501495	0.385155	0.157832		1.954	0.726495	0.204313	0.008694		1.955	0.754495	0.92523	0.638224			24.5833	-0.00245						24.5833	-0.00154						24.5833	0.001067
1.955	0.500656	0.384026	0.158925		1.955	0.725656	0.202948	0.009968		1.956	0.753656	0.925177	0.638028			24.6	-0.00257						24.6	-0.00139						24.6	0.001093
1.956	0.501849	0.384103	0.158923		1.956	0.726849	0.201699	0.010522		1.958	0.754849	0.924717	0.637882			24.6167	-0.00265						24.6167	-0.00089						24.6167	0.00124
1.958	0.500397	0.383144	0.156779		1.958	0.725397	0.20064	0.00931		1.959	0.753397	0.922642	0.636037			24.6333	-0.00295						24.6333	-0.0008						24.6333	0.001387
1.959	0.499923	0.382215	0.15388		1.959	0.724923	0.200847	0.00829		1.96	0.752923	0.921637	0.633318			24.65	-0.00336						24.65	-0.00099						24.65	0.001414
1.96	0.499929	0.381901	0.151891		1.96	0.724929	0.201643	0.007997		1.962	0.752929	0.921422	0.632259			24.6667	-0.00342						24.6667	-0.00059						24.6667	0.001421
1.962	0.499663	0.38095	0.151003		1.962	0.724663	0.201078	0.006645		1.963	0.752663	0.921005	0.630883			24.6833	-0.00345						24.6833	-6.7e-05						24.6833	0.001298
1.963	0.498144	0.379626	0.149741		1.963	0.723144	0.200601	0.006051		1.964	0.751144	0.919351	0.628752			24.7	-0.00317						24.7	0.000457						24.7	0.001265
1.964	0.497542	0.379664	0.148777		1.964	0.722542	0.199844	0.005505		1.966	0.750542	0.91828	0.624919			24.7167	-0.00285						24.7167	0.00111						24.7167	0.001192
1.965	0.495085	0.380599	0.147921		1.965	0.720085	0.198889	0.004288		1.967	0.748085	0.917012	0.621987			24.7333	-0.00277						24.7333	0.000763						24.7333	0.00126
1.967	0.493599	0.380685	0.146662		1.967	0.718599	0.198772	0.005492		1.968	0.746599	0.915823	0.621219			24.75	-0.00248						24.75	0.000277						24.75	0.001458
1.968	0.492753	0.381508	0.146043		1.968	0.717753	0.198079	0.007097		1.97	0.745753	0.913388	0.620213			24.7667	-0.00223						24.7667	0.00041						24.7667	0.001566
1.969	0.491674	0.38219	0.143846		1.969	0.716674	0.197566	0.007367		1.971	0.744674	0.912821	0.618641			24.7833	-0.00207						24.7833	0.000543						24.7833	0.001543
1.971	0.491073	0.382706	0.142822		1.971	0.716073	0.196708	0.006873		1.972	0.744073	0.912161	0.616351			24.8	-0.00224						24.8	0.001086						24.8	0.001611
1.972	0.490814	0.382091	0.141036		1.972	0.715814	0.195367	0.006586		1.974	0.743814	0.912173	0.614047			24.8167	-0.00215						24.8167	0.000709						24.8167	0.001589
1.973	0.49242	0.381657	0.138411		1.973	0.71742	0.193808	0.005936		1.975	0.74542	0.911245	0.611814			24.8333	-0.00162						24.8333	0.000641						24.8333	0.001547
1.975	0.491162	0.382417	0.136999		1.975	0.716162	0.194254	0.006246		1.976	0.744162	0.910023	0.610512			24.85	-0.00136						24.85	0.000693						24.85	0.001346
1.976	0.490647	0.383024	0.135531		1.976	0.715647	0.194403	0.006269		1.978	0.743647	0.90801	0.608981			24.8667	-0.00139						24.8667	0.000186						24.8667	0.001174
1.977	0.489768	0.382204	0.134174		1.977	0.714768	0.194531	0.005961		1.979	0.742768	0.906722	0.608228			24.8833	-0.00131						24.8833	-0.00043						24.8833	0.000993
1.979	0.488687	0.380837	0.134762		1.979	0.713687	0.195542	0.005466		1.98	0.741687	0.904678	0.605559			24.9	-0.0011						24.9	-0.0006						24.9	0.000941
1.98	0.487848	0.381256	0.135161		1.98	0.712848	0.196358	0.005291		1.982	0.740848	0.903269	0.604724			24.9167	-0.00087						24.9167	-0.00088						24.9167	0.00097
1.981	0.487793	0.381596	0.135145		1.981	0.712793	0.197027	0.00588		1.983	0.740793	0.901725	0.60361			24.9333	-0.00051						24.9333	-0.00152						24.9333	0.000949
1.983	0.486522	0.38132	0.133477		1.983	0.711522	0.198355	0.005948		1.984	0.739522	0.899498	0.602756			24.95	0.000102						24.95	-0.00163						24.95	0.000797
1.984	0.486933	0.378954	0.133902		1.984	0.711933	0.199699	0.005051		1.986	0.739933	0.896561	0.602647			24.9667	0.000785						24.9667	-0.00147						24.9667	0.000726
1.985	0.486344	0.376435	0.134512		1.985	0.711344	0.200402	0.004906		1.987	0.739344	0.894162	0.601471			24.9833	0.001138						24.9833	-0.00115						24.9833	0.000445
1.987	0.486963	0.375911	0.135362		1.987	0.711963	0.200397	0.004989		1.988	0.739963	0.891741	0.599965			25	0.00138						25	-0.00084						25	0.000124
1.988	0.48793	0.376679	0.136754		1.988	0.71293	0.199918	0.005854		1.99	0.74093	0.889878	0.599604			25.0167	0.001416						25.0167	-0.00077						25.0167	-3.7e-05
1.989	0.486906	0.375548	0.137459		1.989	0.711906	0.199182	0.005661		1.991	0.739906	0.889139	0.599212			25.0333	0.001455						25.0333	-0.00064						25.0333	-0.00011
1.991	0.485402	0.374195	0.137925		1.991	0.710402	0.198361	0.00515		1.992	0.738402	0.887315	0.59799			25.05	0.001613						25.05	-0.00032						25.05	2.1e-05
1.992	0.484759	0.372557	0.136062		1.992	0.709759	0.197839	0.005288		1.994	0.737759	0.886293	0.596704			25.0667	0.001732						25.0667	-0.00025						25.0667	0.000109
1.993	0.484248	0.372769	0.134821		1.993	0.709248	0.196566	0.005391		1.995	0.737248	0.884679	0.595769			25.0833	0.00176						25.0833	-0.00026						25.0833	-9.2e-05
1.995	0.484011	0.372954	0.135056		1.995	0.709011	0.195499	0.005551		1.996	0.737011	0.881503	0.594932			25.1	0.001589						25.1	-0.00024						25.1	-0.00017
1.996	0.48549	0.372718	0.135565		1.996	0.71049	0.194502	0.004708		1.998	0.73849	0.879567	0.594275			25.1167	0.0015						25.1167	-0.00016						25.1167	-0.00023
1.997	0.485936	0.372769	0.135481		1.997	0.710936	0.194202	0.005194		1.999	0.738936	0.877542	0.593807			25.1333	0.001495						25.1333	-0.00015						25.1333	-0.0003
1.999	0.485627	0.373049	0.134426		1.999	0.710627	0.193939	0.005461		2	0.738627	0.874251	0.593054			25.15	0.001679						25.15	0.000101						25.15	-0.00038
2	0.485785	0.372513	0.135955		2	0.710785	0.193152	0.004011		2.002	0.738785	0.871606	0.591934			25.1667	0.001854						25.1667	0.000308						25.1667	-0.00045
2.001	0.485804	0.373089	0.136406		2.001	0.710804	0.191886	0.002822		2.003	0.738804	0.870062	0.590565			25.1833	0.001948						25.1833	0.000536						25.1833	-0.00022
2.003	0.485424	0.373376	0.135136		2.003	0.710424	0.190682	0.002252		2.004	0.738424	0.868151	0.588492			25.2	0.002062						25.2	0.000593						25.2	-0.00012
2.004	0.485966	0.372772	0.134178		2.004	0.710966	0.189443	0.00175		2.005	0.738966	0.867156	0.586461			25.2167	0.002159						25.2167	0.000411						25.2167	-0.00014
2.005	0.485354	0.372098	0.134069		2.005	0.710354	0.187682	0.001671		2.007	0.738354	0.866875	0.585055			25.2333	0.002089						25.2333	0.000388						25.2333	-0.0002
2.007	0.48406	0.370649	0.134561		2.007	0.70906	0.185905	0.001032		2.008	0.73706	0.865345	0.583525			25.25	0.001628						25.25	0.000416						25.25	-0.00025
2.008	0.482365	0.369149	0.133886		2.008	0.707365	0.184759	-0.00041		2.009	0.735365	0.863768	0.581581			25.2667	0.001208						25.2667	0.000334						25.2667	-0.00039
2.009	0.481568	0.368029	0.132084		2.009	0.706568	0.185244	-0.00125		2.011	0.734568	0.862575	0.579508			25.2833	0.000917						25.2833	0.000211						25.2833	-0.0005
2.011	0.480248	0.367662	0.132163		2.011	0.705248	0.186494	-0.00133		2.012	0.733248	0.859585	0.577723			25.3	0.000867						25.3	0.000269						25.3	-0.00068
2.012	0.478759	0.366853	0.133311		2.012	0.703759	0.187384	-0.001		2.013	0.731759	0.857584	0.575783			25.3167	0.000698						25.3167	0.000146						25.3167	-0.00074
2.013	0.478002	0.365584	0.133838		2.013	0.703002	0.187616	-0.00084		2.015	0.731002	0.856131	0.573679			25.3333	0.000591						25.3333	0.000104						25.3333	-0.00068
2.015	0.476945	0.364462	0.133794		2.015	0.701945	0.187603	-0.00189		2.016	0.729945	0.853397	0.57168			25.35	0.000494						25.35	-4.8e-05						25.35	-0.00043
2.016	0.476662	0.363869	0.132484		2.016	0.701662	0.188049	-0.00204		2.017	0.729662	0.852428	0.570505			25.3667	0.000226						25.3667	-0.00022						25.3667	-0.00025
2.017	0.476355	0.364109	0.132057		2.017	0.701356	0.188019	-0.00118		2.019	0.729356	0.849623	0.569793			25.3833	-0.00029						25.3833	-0.00034						25.3833	-0.00029
2.019	0.476132	0.364067	0.131122		2.019	0.701132	0.187597	-0.00111		2.02	0.729132	0.848611	0.569003			25.4	-0.00064						25.4	-0.00031						25.4	-0.00053
2.02	0.476286	0.36428	0.129974		2.02	0.701286	0.187801	-0.0016		2.021	0.729286	0.847208	0.568303			25.4167	-0.00092						25.4167	-0.00038						25.4167	-0.00056
2.021	0.475134	0.364085	0.130501		2.021	0.700134	0.188211	-0.00187		2.023	0.728134	0.845611	0.567956			25.4333	-0.00095						25.4333	-0.0004						25.4333	-0.00057
2.023	0.472464	0.363104	0.129286		2.023	0.697464	0.188688	-0.00288		2.024	0.725464	0.843309	0.567228			25.45	-0.0012						25.45	-0.00027						25.45	-0.00056
2.024	0.47132	0.361911	0.128413		2.024	0.69632	0.18915	-0.00206		2.025	0.72432	0.841329	0.566896			25.4667	-0.00134						25.4667	-0.00016						25.4667	-0.00055
2.025	0.469858	0.361302	0.128382		2.025	0.694858	0.188594	-0.0003		2.027	0.722858	0.839816	0.567427			25.4833	-0.00139						25.4833	-0.00028						25.4833	-0.00051
2.027	0.46882	0.360995	0.128615		2.027	0.69382	0.188348	-0.00017		2.028	0.72182	0.838378	0.566312			25.5	-0.00158						25.5	-0.00027						25.5	-0.00052
2.028	0.4676	0.361033	0.129601		2.028	0.6926	0.188991	0.000235		2.029	0.7206	0.837364	0.566166			25.5167	-0.00156						25.5167	-0.00025						25.5167	-0.0007
2.029	0.467282	0.359849	0.130557		2.029	0.692282	0.18874	-0.00038		2.031	0.720282	0.836397	0.565606			25.5333	-0.00145						25.5333	-0.00017						25.5333	-0.00073
2.031	0.466479	0.358474	0.130472		2.031	0.691479	0.188561	-0.00046		2.032	0.719479	0.833258	0.565068			25.55	-0.00141						25.55	4.1e-05						25.55	-0.0007
2.032	0.465499	0.357156	0.130442		2.032	0.690499	0.189865			2.033	0.718499	0.832523	0.564787			25.5667	-0.0012						25.5667	0.000162						25.5667	-0.00062
2.033	0.465873	0.355535	0.130852		2.033	0.690873	0.190836	-0.00061		2.035	0.718873	0.83137	0.563316			25.5833	-0.00108						25.5833	0.000133						25.5833	-0.00035
2.035	0.465119	0.353483	0.13145		2.035	0.690119	0.191063	-0.00189		2.036	0.718119	0.829826	0.561138			25.6	-0.00095						25.6	0.000183						25.6	1.1e-05
2.036	0.464551	0.350502	0.133357		2.036	0.689552	0.191527	-0.00252		2.037	0.717552	0.828471	0.559155			25.6167	-0.00105						25.6167	0.000195						25.6167	0.00021
2.037	0.464567	0.348135	0.134093		2.037	0.689567	0.192095	-0.00259		2.039	0.717567	0.827519	0.557654			25.6333	-0.00107						25.6333	0.000178						25.6333	0.000479
2.039	0.464492	0.346801	0.135392		2.039	0.689492	0.192861	-0.0023		2.04	0.717492	0.825637	0.556805			25.65	-0.00095						25.65	0.000402						25.65	0.000748
2.04	0.463768	0.345776	0.137214		2.04	0.688768	0.193679	-0.00266		2.041	0.716768	0.824771	0.556439			25.6667	-0.00079						25.6667	0.000505						25.6667	0.000637
2.041	0.464092	0.344184	0.138412		2.041	0.689092	0.193031	-0.00366		2.043	0.717092	0.823134	0.555915			25.6833	-0.00078						25.6833	0.000588						25.6833	0.000455
2.043	0.464459	0.342258	0.138899		2.043	0.689459	0.192629	-0.00442		2.044	0.717459	0.821729	0.555375			25.7	-0.00055						25.7	0.000662						25.7	0.000334
2.044	0.464271	0.341953	0.140797		2.044	0.689271	0.191744	-0.00502		2.045	0.717271	0.820909	0.554838			25.7167	-0.0004						25.7167	0.000596						25.7167	0.000262
2.045	0.464316	0.341652	0.140625		2.045	0.689316	0.190209	-0.00417		2.047	0.717316	0.821473	0.554274			25.7333	-0.00019						25.7333	0.000503						25.7333	0.00037
2.047	0.463933	0.33982	0.138766		2.047	0.688933	0.18888	-0.00336		2.048	0.716933	0.820955	0.553062			25.75	-0.00015						25.75	0.000319						25.75	0.000417
2.048	0.464049	0.33822	0.137648		2.048	0.689049	0.187442	-0.00446		2.049	0.717049	0.820011	0.551798			25.7667	-0.00012						25.7667	0.000366						25.7667	0.000445
2.049	0.464034	0.335547	0.137722		2.049	0.689034	0.186055	-0.00533		2.051	0.717034	0.818636	0.550417			25.7833	-1.7e-05						25.7833	0.000352						25.7833	0.000373
2.051	0.463136	0.333266	0.136689		2.051	0.688136	0.184487	-0.00555		2.052	0.716136	0.816723	0.549079			25.8	1e-06						25.8	0.000419						25.8	0.00038
2.052	0.463183	0.332808	0.134856		2.052	0.688183	0.183271	-0.00571		2.053	0.716183	0.81565	0.548867			25.8167	-8.2e-05						25.8167	0.000577						25.8167	0.000348
2.053	0.463253	0.331749	0.132481		2.053	0.688253	0.182375	-0.00618		2.055	0.716253	0.815689	0.548593			25.8333	-0.00021						25.8333	0.000727						25.8333	0.000264
2.055	0.462933	0.329451	0.131366		2.055	0.687933	0.182015	-0.00695		2.056	0.715933	0.815129	0.548048			25.85	-0.00036						25.85	0.000597						25.85	0.000381
2.056	0.463058	0.328128	0.130873		2.056	0.688058	0.182502	-0.00727		2.057	0.716058	0.813557	0.547743			25.8667	-0.00032						25.8667	0.000266						25.8667	0.000358
2.057	0.464077	0.327739	0.13057		2.057	0.689077	0.182832	-0.00754		2.059	0.717077	0.81396	0.547275			25.8833	-0.00039						25.8833	0.000156						25.8833	0.000364
2.059	0.46362	0.327361	0.131517		2.059	0.68862	0.181684	-0.00831		2.06	0.71662	0.814212	0.546246			25.9	-0.00048						25.9	0.000166						25.9	-6.9e-05
2.06	0.46404	0.326447	0.13115		2.06	0.68904	0.180934	-0.00978		2.061	0.71704	0.813859	0.544757			25.9167	-0.00062						25.9167	5.7e-05						25.9167	-0.00061
2.061	0.463825	0.324925	0.130873		2.061	0.688825	0.181502	-0.01057		2.063	0.716825	0.814292	0.543785			25.9333	-0.00108						25.9333	-0.00011						25.9333	-0.00068
2.062	0.462946	0.323637	0.130628		2.062	0.687946	0.182108	-0.0107		2.064	0.715946	0.813595	0.542646			25.95	-0.00137						25.95	-0.00024						25.95	-0.00067
2.064	0.462307	0.322343	0.12978		2.064	0.687307	0.18228	-0.01153		2.065	0.715307	0.813448	0.541471			25.9667	-0.00155						25.9667	-1.4e-05						25.9667	-0.00069
2.065	0.461329	0.321196	0.131525		2.065	0.686329	0.182683	-0.01266		2.067	0.714329	0.81345	0.540789			25.9833	-0.0016						25.9833	-0.00018						25.9833	-0.00069
2.066	0.460172	0.320216	0.132106		2.066	0.685172	0.183136	-0.01283		2.068	0.713172	0.812381	0.540107			26	-0.00227						26	-0.00107						26	-0.00097
2.068	0.459241	0.318906	0.132319		2.068	0.684241	0.183842	-0.01268		2.069	0.712241	0.811842	0.540244			26.0167	-0.00012						26.0167	-0.00384						26.0167	-0.00074
2.069	0.458584	0.317007	0.133816		2.069	0.683584	0.184801	-0.01336		2.071	0.711584	0.811494	0.540603			26.0333	0.002307						26.0333	-0.0062						26.0333	-0.00237
2.07	0.457147	0.315645	0.134379		2.07	0.682147	0.18535	-0.01384		2.072	0.710147	0.809869	0.541517			26.05	-0.00039						26.05	-0.00568						26.05	-0.00557
2.072	0.456648	0.314959	0.132991		2.072	0.681648	0.186005	-0.01417		2.073	0.709648	0.80815	0.542278			26.0667	-0.01246						26.0667	-0.03317						26.0667	-0.00862
2.073	0.456585	0.31438	0.132172		2.073	0.681585	0.186814	-0.0145		2.075	0.709585	0.8066	0.542503			26.0833	-0.02712						26.0833	-0.07584						26.0833	-0.0106
2.074	0.455305	0.313958	0.13118		2.074	0.680305	0.187812	-0.01435		2.076	0.708305	0.805877	0.543226			26.1	-0.04026						26.1	-0.11727						26.1	-0.01132
2.076	0.45415	0.313475	0.130263		2.076	0.67915	0.187599	-0.01478		2.077	0.70715	0.804379	0.544065			26.1167	-0.0571						26.1167	-0.16446						26.1167	-0.00517
2.077	0.453838	0.313182	0.12834		2.077	0.678838	0.187516	-0.01481		2.079	0.706838	0.802743	0.544379			26.1333	-0.07592						26.1333	-0.20379						26.1333	0.001945
2.078	0.453693	0.312987	0.12708		2.078	0.678693	0.187883	-0.01503		2.08	0.706693	0.802132	0.544847			26.15	-0.08506						26.15	-0.2376						26.15	0.01768
2.08	0.45346	0.31317	0.126547		2.08	0.67846	0.187624	-0.01557		2.081	0.70646	0.801942	0.545304			26.1667	-0.08348						26.1667	-0.24812						26.1667	0.036494
2.081	0.453775	0.313917	0.126474		2.081	0.678775	0.187988	-0.01527		2.083	0.706775	0.800665	0.545617			26.1833	-0.07757						26.1833	-0.24268						26.1833	0.046318
2.082	0.452956	0.315185	0.126771		2.082	0.677956	0.188132	-0.0156		2.084	0.705956	0.79908	0.54557			26.2	-0.07062						26.2	-0.22601						26.2	0.048262
2.084	0.451969	0.315022	0.126805		2.084	0.676969	0.188263	-0.01719		2.085	0.704969	0.798193	0.545369			26.2167	-0.0642						26.2167	-0.20551						26.2167	0.048507
2.085	0.45133	0.313978	0.127034		2.085	0.67633	0.189121	-0.01896		2.087	0.70433	0.796639	0.546011			26.2333	-0.0546						26.2333	-0.18657						26.2333	0.04585
2.086	0.450783	0.313431	0.1281		2.086	0.675783	0.189726	-0.01973		2.088	0.703783	0.795325	0.546657			26.25	-0.04437						26.25	-0.1661						26.25	0.043164
2.088	0.4507	0.312039	0.12738		2.088	0.6757	0.190138	-0.02054		2.089	0.7037	0.793392	0.546198			26.2667	-0.03694						26.2667	-0.1449						26.2667	0.040018
2.089	0.45108	0.310471	0.126861		2.089	0.67608	0.19032	-0.02198		2.091	0.70408	0.792049	0.545007			26.2833	-0.03254						26.2833	-0.12795						26.2833	0.037022
2.09	0.45149	0.310331	0.127999		2.09	0.67649	0.190093	-0.02288		2.092	0.70449	0.791321	0.544086			26.3	-0.02815						26.3	-0.10938						26.3	0.034896
2.092	0.451816	0.310887	0.129072		2.092	0.676816	0.18993	-0.02387		2.093	0.704816	0.791256	0.542733			26.3167	-0.02493						26.3167	-0.0985						26.3167	0.033179
2.093	0.451751	0.310842	0.129252		2.093	0.676751	0.188924	-0.02433		2.095	0.704751	0.791331	0.541869			26.3333	-0.02214						26.3333	-0.08472						26.3333	0.030833
2.094	0.452275	0.310087	0.128282		2.094	0.677275	0.187682	-0.02418		2.096	0.705275	0.791033	0.54141			26.35	-0.01978						26.35	-0.0729						26.35	0.028886
2.096	0.452237	0.309356	0.127577		2.096	0.677236	0.187585	-0.02435		2.097	0.705236	0.789094	0.539587			26.3667	-0.01792						26.3667	-0.06678						26.3667	0.02705
2.097	0.451912	0.309046	0.126448		2.097	0.676912	0.190052	-0.02404		2.099	0.704912	0.788672	0.53952			26.3833	-0.01674						26.3833	-0.05633						26.3833	0.025643
2.098	0.453038	0.308208	0.125667		2.098	0.678038	0.192686	-0.02366		2.1	0.706038	0.787121	0.539359			26.4	-0.015						26.4	-0.04852						26.4	0.024017
2.1	0.453076	0.307472	0.12581		2.1	0.678076	0.192722	-0.02311		2.101	0.706076	0.785778	0.538711			26.4167	-0.01337						26.4167	-0.0448						26.4167	0.022351
2.101	0.452679	0.306591	0.125421		2.101	0.677679	0.192949	-0.02329		2.103	0.705679	0.785937	0.538256			26.4333	-0.0114						26.4333	-0.04127						26.4333	0.020694
2.102	0.452501	0.306358	0.1247		2.102	0.677501	0.192654	-0.02362		2.104	0.705501	0.78554	0.537808			26.45	-0.00974						26.45	-0.0375						26.45	0.018807
2.104	0.45162	0.306717	0.124102		2.104	0.67662	0.192237	-0.02208		2.105	0.70462	0.783908	0.537901			26.4667	-0.00851						26.4667	-0.03441						26.4667	0.017421
2.105	0.450353	0.306745	0.123774		2.105	0.675353	0.192372	-0.02063		2.107	0.703353	0.783372	0.537658			26.4833	-0.00762						26.4833	-0.03165						26.4833	0.016604
2.106	0.448609	0.307369	0.122672		2.106	0.673609	0.192835	-0.02064		2.108	0.701609	0.782629	0.536523			26.5	-0.00689						26.5	-0.02893						26.5	0.015818
2.108	0.446547	0.307954	0.121911		2.108	0.671547	0.193861	-0.02037		2.109	0.699547	0.781378	0.536066			26.5167	-0.0063						26.5167	-0.02678						26.5167	0.014821
2.109	0.444106	0.308247	0.121592		2.109	0.669106	0.194679	-0.02076		2.111	0.697106	0.779962	0.535717			26.5333	-0.00569						26.5333	-0.02501						26.5333	0.013925
2.11	0.442508	0.309083	0.120661		2.11	0.667508	0.194689	-0.02177		2.112	0.695508	0.778584	0.535296			26.55	-0.00529						26.55	-0.01921						26.55	0.013288
2.112	0.442125	0.309254	0.120169		2.112	0.667125	0.195855	-0.02407		2.113	0.695125	0.777539	0.534373			26.5667	-0.00499						26.5667	-0.01634						26.5667	0.012652
2.113	0.441928	0.309803	0.120246		2.113	0.666928	0.195469	-0.02643		2.115	0.694928	0.776706	0.534433			26.5833	-0.00468						26.5833	-0.01603						26.5833	0.011855
2.114	0.441619	0.309896	0.119837		2.114	0.666619	0.196298	-0.02687		2.116	0.694619	0.776264	0.534201			26.6	-0.00443						26.6	-0.01509						26.6	0.010949
2.116	0.441893	0.31099	0.118668		2.116	0.666893	0.196813	-0.02664		2.117	0.694893	0.77638	0.534377			26.6167	-0.00397						26.6167	-0.01429						26.6167	0.010122
2.117	0.442079	0.312933	0.118657		2.117	0.667079	0.197046	-0.02669		2.118	0.695079	0.777178	0.534189			26.6333	-0.00324						26.6333	-0.01368						26.6333	0.009496
2.118	0.441559	0.313502	0.119398		2.118	0.666559	0.19675	-0.02704		2.12	0.694559	0.777576	0.532832			26.65	-0.00265						26.65	-0.01282						26.65	0.00895
2.12	0.441114	0.313833	0.120071		2.12	0.666114	0.196871	-0.02726		2.121	0.694114	0.777611	0.532701			26.6667	-0.00244						26.6667	-0.0125						26.6667	0.008384
2.121	0.440808	0.314394	0.119978		2.121	0.665808	0.197163	-0.02703		2.122	0.693808	0.776619	0.532307			26.6833	-0.00232						26.6833	-0.01202						26.6833	0.007767
2.122	0.440038	0.31465	0.119272		2.122	0.665038	0.196514	-0.0272		2.124	0.693038	0.775678	0.530907			26.7	-0.00215						26.7	-0.01149						26.7	0.007071
2.124	0.438945	0.314402	0.119219		2.124	0.663945	0.195587	-0.02707		2.125	0.691945	0.774508	0.530018			26.7167	-0.00194						26.7167	-0.01128						26.7167	0.006525
2.125	0.437223	0.313367	0.11947		2.125	0.662223	0.195783	-0.02737		2.126	0.690223	0.773151	0.529264			26.7333	-0.00185						26.7333	-0.01078						26.7333	0.006219
2.126	0.4356	0.312295	0.119908		2.126	0.6606	0.196692	-0.02821		2.128	0.6886	0.772655	0.5285			26.75	-0.00165						26.75	-0.01031						26.75	0.005743
2.128	0.434492	0.311811	0.119303		2.128	0.659492	0.197258	-0.02873		2.129	0.687492	0.771778	0.527907			26.7667	-0.00154						26.7667	-0.00986						26.7667	0.005238
2.129	0.434374	0.311775	0.118608		2.129	0.659374	0.197767	-0.0291		2.13	0.687374	0.772156	0.526682			26.7833	-0.0013						26.7833	-0.00953						26.7833	0.004872
2.13	0.433389	0.311023	0.117818		2.13	0.658389	0.198268	-0.02883		2.132	0.686389	0.772341	0.52631			26.8	-0.00095						26.8	-0.00926						26.8	0.004376
2.132	0.432464	0.309828	0.115722		2.132	0.657464	0.197447	-0.02845		2.133	0.685464	0.772015	0.527047			26.8167	-0.00082						26.8167	-0.00868						26.8167	0.003941
2.133	0.432385	0.309431	0.114106		2.133	0.657385	0.197139	-0.02858		2.134	0.685385	0.772058	0.527704			26.8333	-0.00061						26.8333	-0.00833						26.8333	0.003695
2.134	0.431467	0.308533	0.113429		2.134	0.656467	0.197244	-0.02889		2.136	0.684467	0.770582	0.527523			26.85	-0.00046						26.85	-0.00785						26.85	0.00364
2.136	0.429913	0.307974	0.112205		2.136	0.654913	0.198057	-0.02836		2.137	0.682913	0.770147	0.528292			26.8667	-0.00013						26.8667	-0.00741						26.8667	0.003675
2.137	0.429948	0.307783	0.112015		2.137	0.654948	0.198583	-0.02778		2.138	0.682948	0.770997	0.527481			26.8833	6.3e-05						26.8833	-0.00711						26.8833	0.00343
2.138	0.42972	0.307935	0.112904		2.138	0.65472	0.198518	-0.02807		2.14	0.68272	0.770185	0.525785			26.9	0.000295						26.9	-0.00695						26.9	0.003045
2.14	0.428089	0.308126	0.11346		2.14	0.653089	0.199325	-0.02829		2.141	0.681089	0.768885	0.525236			26.9167	5.7e-05						26.9167	-0.00644						26.9167	0.00284
2.141	0.427464	0.307953	0.113353		2.141	0.652464	0.198966	-0.02759		2.142	0.680464	0.767822	0.524706			26.9333	0.000318						26.9333	-0.00599						26.9333	0.002625
2.142	0.427227	0.307911	0.112522		2.142	0.652227	0.19899	-0.02625		2.144	0.680227	0.767362	0.524491			26.95	0.000659						26.95	-0.00506						26.95	0.002371
2.144	0.426141	0.306732	0.112319		2.144	0.651141	0.198761	-0.02665		2.145	0.679141	0.766953	0.524128			26.9667	0.00071						26.9667	-0.00398						26.9667	0.002077
2.145	0.424795	0.305297	0.112799		2.145	0.649795	0.198404	-0.0285		2.146	0.677795	0.766936	0.523696			26.9833	0.000751						26.9833	-0.00301						26.9833	0.002022
2.146	0.423588	0.304876	0.112782		2.146	0.648588	0.198573	-0.02903		2.148	0.676588	0.766445	0.523054			27	0.000882						27	-0.00232						27	0.002138
2.148	0.421867	0.303322	0.11197		2.148	0.646867	0.19829	-0.02876		2.149	0.674867	0.766624	0.523286			27.0167	0.001053						27.0167	-0.00145						27.0167	0.002204
2.149	0.420862	0.300931	0.111194		2.149	0.645862	0.197751	-0.0272		2.15	0.673862	0.766332	0.522456			27.0333	0.001173						27.0333	-0.00098						27.0333	0.002171
2.15	0.420311	0.298659	0.110179		2.15	0.645311	0.198205	-0.02602		2.152	0.673311	0.765529	0.521516			27.05	0.001284						27.05	-0.00076						27.05	0.002047
2.152	0.419544	0.298312	0.109152		2.152	0.644544	0.199135	-0.0248		2.153	0.672544	0.764632	0.521013			27.0667	0.001504						27.0667	-0.0005						27.0667	0.001844
2.153	0.419147	0.297747	0.108201		2.153	0.644147	0.199085	-0.023		2.154	0.672147	0.763497	0.520546			27.0833	0.001644						27.0833	-0.00024						27.0833	0.00157
2.154	0.418169	0.297977	0.107192		2.154	0.643169	0.199115	-0.02177		2.156	0.671169	0.76201	0.519901			27.1	0.001635						27.1	0.000416						27.1	0.001307
2.155	0.416755	0.299922	0.106805		2.155	0.641755	0.198906	-0.02075		2.157	0.669755	0.761481	0.519478			27.1167	0.001775						27.1167	0.000763						27.1167	0.001084
2.157	0.414247	0.301066	0.106431		2.157	0.639247	0.19844	-0.01964		2.158	0.667247	0.761146	0.519356			27.1333	0.001895						27.1333	0.000848						27.1333	0.001182
2.158	0.411786	0.300727	0.105415		2.158	0.636786	0.197838	-0.0199		2.16	0.664786	0.759843	0.518641			27.15	0.001735						27.15	0.001142						27.15	0.0013
2.159	0.409666	0.299686	0.103332		2.159	0.634666	0.19728	-0.02001		2.161	0.662666	0.757363	0.517888			27.1667	0.001565						27.1667	0.001507						27.1667	0.001378
2.161	0.40696	0.298672	0.101946		2.161	0.63196	0.19642	-0.02066		2.162	0.65996	0.755907	0.516927			27.1833	0.001535						27.1833	0.001712						27.1833	0.001285
2.162	0.404583	0.298902	0.100902		2.162	0.629583	0.19585	-0.02088		2.164	0.657583	0.75593	0.517063			27.2	0.001604						27.2	0.001857						27.2	0.001083
2.163	0.403131	0.299759	0.099972		2.163	0.628131	0.194259	-0.02187		2.165	0.656131	0.755317	0.515374			27.2167	0.001524						27.2167	0.00178						27.2167	0.001041
2.165	0.400998	0.301607	0.099484		2.165	0.625998	0.190178	-0.02324		2.166	0.653998	0.754076	0.514338			27.2333	0.001314						27.2333	0.00176						27.2333	0.001001
2.166	0.398573	0.302443	0.098257		2.166	0.623573	0.188039	-0.02411		2.168	0.651573	0.753381	0.514962			27.25	0.001104						27.25	0.001641						27.25	0.00095
2.167	0.396917	0.302891	0.097006		2.167	0.621917	0.18761	-0.02465		2.169	0.649917	0.752079	0.515134			27.2667	0.001064						27.2667	0.001441						27.2667	0.000939
2.169	0.394925	0.303539	0.095451		2.169	0.619925	0.186574	-0.02433		2.17	0.647925	0.750996	0.515598			27.2833	0.001113						27.2833	0.001532						27.2833	0.001048
2.17	0.392497	0.303684	0.093966		2.17	0.617497	0.185986	-0.02511		2.172	0.645497	0.750929	0.515599			27.3	0.001113						27.3	0.001403						27.3	0.000967
2.171	0.390332	0.303001	0.092563		2.171	0.615332	0.186227	-0.0271		2.173	0.643332	0.749877	0.515885			27.3167	0.001273						27.3167	0.001311						27.3167	0.000907
2.173	0.388114	0.301245	0.090761		2.173	0.613114	0.186398	-0.02759		2.174	0.641114	0.748714	0.51645			27.3333	0.001083						27.3333	0.001317						27.3333	0.000768
2.174	0.386895	0.299672	0.089653		2.174	0.611895	0.185342	-0.02767		2.176	0.639895	0.748493	0.516071			27.35	0.000922						27.35	0.000842						27.35	0.000738
2.175	0.384004	0.299204	0.088882		2.175	0.609004	0.18507	-0.02783		2.177	0.637004	0.747949	0.516181			27.3667	0.000572						27.3667	0.000338						27.3667	0.000659
2.177	0.381424	0.297762	0.088179		2.177	0.606424	0.185266	-0.02674		2.178	0.634424	0.746527	0.516042			27.3833	0.000382						27.3833	3.3e-05						27.3833	0.00069
2.178	0.378159	0.295801	0.088031		2.178	0.603159	0.184622	-0.02551		2.18	0.631159	0.744878	0.516522			27.4	0.000192						27.4	-0.00019						27.4	0.0006
2.179	0.374586	0.296074	0.088111		2.179	0.599586	0.183589	-0.02594		2.181	0.627586	0.743923	0.51637			27.4167	-9.8e-05						27.4167	-0.00035						27.4167	0.000562
2.181	0.371976	0.295905	0.088095		2.181	0.596976	0.182311	-0.02649		2.182	0.624976	0.743047	0.515439			27.4333	-5.8e-05						27.4333	-0.00046						27.4333	0.000594
2.182	0.368613	0.295304	0.088158		2.182	0.593613	0.18091	-0.0265		2.184	0.621613	0.741986	0.515274			27.45	-3.8e-05						27.45	-0.0006						27.45	0.000656
2.183	0.364452	0.294445	0.087972		2.183	0.589452	0.179082	-0.0262		2.185	0.617452	0.740915	0.514591			27.4667	6.2e-05						27.4667	-0.00066						27.4667	0.000569
2.185	0.362917	0.294194	0.088276		2.185	0.587917	0.179343	-0.02626		2.186	0.615917	0.739975	0.513737			27.4833	0.000122						27.4833	-0.00116						27.4833	0.000411
2.186	0.36067	0.2931	0.088641		2.186	0.58567	0.179051	-0.02744		2.188	0.61367	0.739292	0.511588			27.5	0.000192						27.5	-0.00148						27.5	7.4e-05
2.187	0.357727	0.292175	0.087569		2.187	0.582727	0.17812	-0.02854		2.189	0.610727	0.738849	0.510456			27.5167	0.000252						27.5167	-0.00161						27.5167	-0.00011
2.189	0.356111	0.291611	0.086451		2.189	0.581111	0.177762	-0.02937		2.19	0.609111	0.738629	0.509554			27.5333	0.000253						27.5333	-0.0017						27.5333	-0.00019
2.19	0.355159	0.291067	0.085413		2.19	0.580159	0.178021	-0.02978		2.192	0.608159	0.738036	0.509232			27.55	0.000394						27.55	-0.00184						27.55	-0.00033
2.191	0.354569	0.291494	0.08383		2.191	0.57957	0.17783	-0.03078		2.193	0.60757	0.736881	0.508572			27.5667	0.000554						27.5667	-0.00194						27.5667	-0.00027
2.193	0.354944	0.291935	0.082761		2.193	0.579944	0.177479	-0.03117		2.194	0.607944	0.735929	0.508042			27.5833	0.000585						27.5833	-0.00203						27.5833	-0.00015
2.194	0.354181	0.29161	0.082087		2.194	0.579181	0.176081	-0.0322		2.196	0.607181	0.735	0.507167			27.6	0.000456						27.6	-0.00223						27.6	-0.00012
2.195	0.352241	0.290417	0.081877		2.195	0.577241	0.175366	-0.03332		2.197	0.605241	0.733874	0.506665			27.6167	0.000227						27.6167	-0.00204						27.6167	-4.7e-05
2.197	0.35109	0.289233	0.081711		2.197	0.57609	0.174281	-0.03391		2.198	0.60409	0.732232	0.50616			27.6333	0.000248						27.6333	-0.0019						27.6333	-0.00013
2.198	0.351208	0.289258	0.082651		2.198	0.576208	0.173406	-0.03512		2.2	0.604208	0.730438	0.505008			27.65	0.000259						27.65	-0.00177						27.65	-4.5e-05
2.199	0.349542	0.288641	0.083201		2.199	0.574542	0.173577	-0.03529		2.201	0.602542	0.729493	0.50427			27.6667	0.00022						27.6667	-0.00154						27.6667	5.1e-05
2.201	0.347827	0.28827	0.082366		2.201	0.572827	0.173252	-0.03561		2.202	0.600827	0.72919	0.502528			27.6833	0.000312						27.6833	-0.00129						27.6833	-0.00012
2.202	0.346528	0.287382	0.080911		2.202	0.571528	0.171855	-0.0359		2.204	0.599528	0.728042	0.500886			27.7	0.000533						27.7	-0.00109						27.7	-0.00024
2.203	0.34453	0.287301	0.079311		2.203	0.56953	0.169954	-0.03759		2.205	0.59753	0.726624	0.500304			27.7167	0.000515						27.7167	-0.00095						27.7167	-0.00027
2.205	0.342062	0.286145	0.078116		2.205	0.567062	0.169901	-0.03927		2.206	0.595062	0.726049	0.500597			27.7333	0.000437						27.7333	-0.00053						27.7333	-2e-06
2.206	0.341172	0.285483	0.07739		2.206	0.566172	0.168702	-0.04077		2.208	0.594172	0.725741	0.500397			27.75	0.000418						27.75	-0.00023						27.75	9.6e-05
2.207	0.341198	0.285956	0.076682		2.207	0.566198	0.169424	-0.04273		2.209	0.594198	0.72521	0.499629			27.7667	0.00047						27.7667	-0.00011						27.7667	0.000215
2.209	0.340408	0.285121	0.076036		2.209	0.565408	0.169535	-0.04505		2.21	0.593408	0.725097	0.49789			27.7833	0.000552						27.7833	0.000144						27.7833	0.000363
2.21	0.339421	0.285535	0.075281		2.21	0.564421	0.168611	-0.04617		2.212	0.592421	0.725305	0.497574			27.8	0.000574						27.8	0.000142						27.8	0.000241
2.211	0.338299	0.286065	0.074572		2.211	0.563299	0.167701	-0.0459		2.213	0.591299	0.724182	0.496564			27.8167	0.000516						27.8167	0.000349						27.8167	0.00021
2.213	0.336192	0.286198	0.074119		2.213	0.561192	0.16692	-0.04619		2.214	0.589192	0.722644	0.496348			27.8333	0.000438						27.8333	0.000684						27.8333	0.0003
2.214	0.334806	0.286788	0.073749		2.214	0.559806	0.165395	-0.04732		2.216	0.587806	0.721726	0.49604			27.85	0.00033						27.85	0.00074						27.85	0.00039
2.215	0.333985	0.287369	0.074246		2.215	0.558985	0.165516	-0.05037		2.217	0.586985	0.720487	0.494671			27.8667	0.000353						27.8667	0.000726						27.8667	0.000501
2.217	0.33177	0.287184	0.075016		2.217	0.55677	0.164693	-0.05235		2.218	0.58477	0.718722	0.494792			27.8833	0.000375						27.8833	0.000791						27.8833	0.000731
2.218	0.329727	0.286499	0.075117		2.218	0.554727	0.163068	-0.05344		2.22	0.582727	0.71668	0.494327			27.9	0.000327						27.9	0.000947						27.9	0.000772
2.219	0.328166	0.286948	0.075175		2.219	0.553166	0.161768	-0.05628		2.221	0.581166	0.715454	0.493067			27.9167	0.000289						27.9167	0.000983						27.9167	0.000693
2.221	0.326783	0.28903	0.074875		2.221	0.551783	0.159627	-0.05917		2.222	0.579783	0.715672	0.492748			27.9333	6.1e-05						27.9333	0.001079						27.9333	0.000755
2.222	0.325765	0.287474	0.074343		2.222	0.550765	0.156283	-0.06081		2.224	0.578765	0.715132	0.493125			27.95	4.3e-05						27.95	0.001216						27.95	0.000748
2.223	0.32656	0.286497	0.073902		2.223	0.55156	0.155516	-0.06295		2.225	0.57956	0.712879	0.492109			27.9667	-4.5e-05						27.9667	0.001263						27.9667	0.00091
2.225	0.327338	0.286327	0.073635		2.225	0.552338	0.155234	-0.064		2.226	0.580338	0.711082	0.491396			27.9833	-4.4e-05						27.9833	0.001259						27.9833	0.000853
2.226	0.327644	0.285604	0.07485		2.226	0.552644	0.154329	-0.06631		2.227	0.580644	0.709799	0.491361			28	3.8e-05						28	0.001256						28	0.000745
2.227	0.326842	0.286313	0.076204		2.227	0.551842	0.153228	-0.06721		2.229	0.579842	0.708084	0.492112			28.0167	7e-05						28.0167	0.001283						28.0167	0.000718
2.229	0.326583	0.28583	0.077352		2.229	0.551583	0.152523	-0.06919		2.23	0.579583	0.706094	0.491429			28.0333	0.000201						28.0333	0.001122						28.0333	0.000813
2.23	0.325736	0.284489	0.078988		2.23	0.550736	0.152009	-0.06956		2.231	0.578736	0.704707	0.49269			28.05	-3.8e-05						28.05	0.000822						28.05	0.000877
2.231	0.325309	0.282019	0.080964		2.231	0.550309	0.150821	-0.07063		2.233	0.578309	0.704797	0.492864			28.0667	-6.7e-05						28.0667	0.000541						28.0667	0.000671
2.233	0.325059	0.28077	0.082323		2.233	0.550059	0.150753	-0.0714		2.234	0.578059	0.705302	0.49179			28.0833	0.000144						28.0833	0.000411						28.0833	0.000486
2.234	0.324017	0.280223	0.084124		2.234	0.549017	0.148454	-0.07138		2.235	0.577017	0.704475	0.491643			28.1	2.5e-05						28.1	0.00027						28.1	0.00041
2.235	0.322426	0.279723	0.085653		2.235	0.547426	0.148432	-0.07181		2.237	0.575426	0.703474	0.490536			28.1167	9.5e-05						28.1167	5.1e-05						28.1167	0.000284
2.237	0.321935	0.279371	0.086745		2.237	0.546935	0.146109	-0.07447		2.238	0.574935	0.702297	0.489676			28.1333	-1.6e-05						28.1333	4.4e-05						28.1333	0.00031
2.238	0.322163	0.279278	0.087539		2.238	0.547163	0.143803	-0.07652		2.239	0.575163	0.701438	0.48983			28.15	5.3e-05						28.15	2.6e-05						28.15	0.000355
2.239	0.323675	0.279825	0.088427		2.239	0.548675	0.141087	-0.07634		2.241	0.576675	0.699819	0.490338			28.1667	7.3e-05						28.1667	-0.00011						28.1667	0.00045
2.241	0.323064	0.279834	0.089027		2.241	0.548064	0.140732	-0.07636		2.242	0.576064	0.697963	0.491497			28.1833	4.2e-05						28.1833	-4.8e-05						28.1833	0.000415
2.242	0.323072	0.280728	0.089112		2.242	0.548072	0.138981	-0.07564		2.243	0.576072	0.696546	0.491483			28.2	-0.00022						28.2	-0.00015						28.2	0.0002
2.243	0.324473	0.28073	0.089932		2.243	0.549473	0.136455	-0.07597		2.245	0.577473	0.695755	0.491609			28.2167	-0.00041						28.2167	-0.00022						28.2167	-0.00013
2.245	0.32508	0.281112	0.089957		2.245	0.55008	0.134488	-0.07798		2.246	0.57808	0.69516	0.490312			28.2333	-0.0005						28.2333	2.7e-05						28.2333	-0.00021
2.246	0.326826	0.279487	0.089316		2.246	0.551826	0.134118	-0.07882		2.247	0.579826	0.693466	0.489311			28.25	-0.00054						28.25	0.000104						28.25	-0.0003
2.247	0.327148	0.277825	0.090533		2.247	0.552148	0.132246	-0.08068		2.249	0.580148	0.692172	0.490222			28.2667	-0.00056						28.2667	1e-06						28.2667	-0.00051
2.248	0.327591	0.276482	0.09138		2.248	0.552591	0.131238	-0.08231		2.25	0.580591	0.691486	0.48938			28.2833	-0.00053						28.2833	-4.2e-05						28.2833	-0.00073
2.25	0.328825	0.275447	0.091797		2.25	0.553825	0.131191	-0.08411		2.251	0.581825	0.690833	0.489434			28.3	-0.00053						28.3	0.000135						28.3	-0.00099
2.251	0.32985	0.276006	0.090448		2.251	0.55485	0.12869	-0.08633		2.253	0.58285	0.690194	0.489304			28.3167	-0.00062						28.3167	0.000103						28.3167	-0.00118
2.252	0.329671	0.275936	0.088362		2.252	0.554671	0.126773	-0.08569		2.254	0.582671	0.68849	0.489346			28.3333	-0.00073						28.3333	9.4e-05						28.3333	-0.00123
2.254	0.329779	0.275517	0.088275		2.254	0.554779	0.124634	-0.0865		2.255	0.582779	0.687237	0.489258			28.35	-0.00093						28.35	0.000216						28.35	-0.00114
2.255	0.329599	0.274351	0.088949		2.255	0.554599	0.123579	-0.08614		2.257	0.582599	0.687487	0.489331			28.3667	-0.00103						28.3667	0.000207						28.3667	-0.001
2.256	0.328453	0.272946	0.088383		2.256	0.553452	0.121489	-0.08607		2.258	0.581452	0.687361	0.488624			28.3833	-0.00104						28.3833	0.000379						28.3833	-0.00094
2.258	0.326568	0.272057	0.088024		2.258	0.551568	0.118943	-0.08713		2.259	0.579568	0.686859	0.489089			28.4	-0.00124						28.4	0.00058						28.4	-0.00082
2.259	0.324742	0.271735	0.087709		2.259	0.549742	0.116081	-0.08767		2.261	0.577742	0.685754	0.489271			28.4167	-0.00132						28.4167	0.000673						28.4167	-0.00087
2.26	0.323242	0.27099	0.087381		2.26	0.548242	0.114494	-0.08751		2.262	0.576242	0.684168	0.489716			28.4333	-0.00156						28.4333	0.000769						28.4333	-0.00112
2.262	0.323675	0.272893	0.087269		2.262	0.548675	0.112457	-0.08754		2.263	0.576675	0.683856	0.489734			28.45	-0.00176						28.45	0.000935						28.45	-0.00125
2.263	0.323672	0.274948	0.086797		2.263	0.548672	0.110753	-0.08831		2.265	0.576672	0.682565	0.489704			28.4667	-0.00184						28.4667	0.000622						28.4667	-0.00106
2.264	0.322263	0.277548	0.085344		2.264	0.547263	0.111147	-0.08723		2.266	0.575263	0.681534	0.488384			28.4833	-0.00127						28.4833	0.000298						28.4833	-0.00081
2.266	0.322533	0.278018	0.083683		2.266	0.547533	0.109669	-0.08615		2.267	0.575533	0.681578	0.486998			28.5	-0.00154						28.5	-0.00014						28.5	0.000208
2.267	0.323602	0.276958	0.083001		2.267	0.548602	0.107314	-0.08735		2.269	0.576602	0.680778	0.486858			28.5167	-0.00095						28.5167	-0.00078						28.5167	0.001648
2.268	0.324557	0.27771	0.082871		2.268	0.549557	0.105225	-0.08831		2.27	0.577557	0.681413	0.48577			28.5333	-0.00057						28.5333	-0.00172						28.5333	0.005087
2.27	0.325003	0.277831	0.084352		2.27	0.550003	0.104028	-0.08741		2.271	0.578003	0.680933	0.485273			28.55	-0.00534						28.55	-0.00636						28.55	0.004266
2.271	0.326086	0.278338	0.084606		2.271	0.551086	0.103581	-0.08618		2.273	0.579086	0.6794	0.483667			28.5667	-0.01192						28.5667	-0.03616						28.5667	-0.00593
2.272	0.327311	0.27867	0.085996		2.272	0.552311	0.102123	-0.08487		2.274	0.580311	0.678557	0.482862			28.5833	-0.01928						28.5833	-0.06668						28.5833	-0.01518
2.274	0.326726	0.276346	0.0864		2.274	0.551726	0.099679	-0.08308		2.275	0.579726	0.678229	0.482431			28.6	-0.0286						28.6	-0.09377						28.6	-0.01692
2.275	0.326588	0.277152	0.086719		2.275	0.551588	0.098516	-0.08183		2.277	0.579588	0.677421	0.484101			28.6167	-0.03606						28.6167	-0.12367						28.6167	-0.01234
2.276	0.326321	0.276448	0.087112		2.276	0.551321	0.097715	-0.0829		2.278	0.579321	0.675665	0.484126			28.6333	-0.04712						28.6333	-0.15025						28.6333	0.001268
2.278	0.32529	0.275677	0.086138		2.278	0.55029	0.095765	-0.08302		2.279	0.57829	0.675187	0.483369			28.65	-0.05198						28.65	-0.16959						28.65	0.012915
2.279	0.325183	0.27378	0.084316		2.279	0.550183	0.092682	-0.08293		2.281	0.578183	0.675034	0.483141			28.6667	-0.05113						28.6667	-0.16856						28.6667	0.029892
2.28	0.324834	0.272136	0.084738		2.28	0.549834	0.092024	-0.08292		2.282	0.577834	0.674584	0.483819			28.6833	-0.04886						28.6833	-0.15431						28.6833	0.041378
2.282	0.325657	0.272088	0.08367		2.282	0.550657	0.090287	-0.08338		2.283	0.578657	0.674058	0.485025			28.7	-0.0419						28.7	-0.14099						28.7	0.047785
2.283	0.327267	0.273725	0.081427		2.283	0.552267	0.088562	-0.08166		2.285	0.580267	0.674163	0.485002			28.7167	-0.03455						28.7167	-0.12511						28.7167	0.048992
2.284	0.328345	0.276131	0.081185		2.284	0.553345	0.086709	-0.08104		2.286	0.581345	0.674806	0.484445			28.7333	-0.03318						28.7333	-0.11272						28.7333	0.047476
2.286	0.327866	0.275366	0.079298		2.286	0.552866	0.084955	-0.07969		2.287	0.580866	0.674454	0.485403			28.75	-0.03123						28.75	-0.10401						28.75	0.045261
2.287	0.327068	0.273946	0.077358		2.287	0.552068	0.08447	-0.0784		2.289	0.580068	0.673922	0.484137			28.7667	-0.02917						28.7667	-0.09039						28.7667	0.043006
2.288	0.328545	0.274286	0.076181		2.288	0.553545	0.084899	-0.07758		2.29	0.581545	0.673242	0.484469			28.7833	-0.02615						28.7833	-0.07897						28.7833	0.040531
2.29	0.328476	0.273785	0.075046		2.29	0.553476	0.084328	-0.07718		2.291	0.581476	0.672511	0.485701			28.8	-0.02126						28.8	-0.06935						28.8	0.038296
2.291	0.328935	0.273058	0.073681		2.291	0.553935	0.083375	-0.07771		2.293	0.581935	0.673279	0.487729			28.8167	-0.01641						28.8167	-0.06155						28.8167	0.03615
2.292	0.328558	0.272926	0.071423		2.292	0.553558	0.081959	-0.07662		2.294	0.581558	0.674085	0.487441			28.8333	-0.00982						28.8333	-0.05579						28.8333	0.034413
2.294	0.329804	0.272306	0.070296		2.294	0.554804	0.079858	-0.0761		2.295	0.582804	0.674767	0.488104			28.85	-0.00907						28.85	-0.0478						28.85	0.032456
2.295	0.328989	0.271072	0.069246		2.295	0.553989	0.07942	-0.07572		2.297	0.581989	0.673736	0.488438			28.8667	-0.00809						28.8667	-0.0422						28.8667	0.030559
2.296	0.329545	0.270813	0.067851		2.296	0.554545	0.078522	-0.0764		2.298	0.582545	0.673357	0.48794			28.8833	-0.00753						28.8833	-0.03814						28.8833	0.028992
2.298	0.329299	0.270452	0.06561		2.298	0.554299	0.077674	-0.0747		2.299	0.582299	0.672654	0.488254			28.9	-0.00728						28.9	-0.03464						28.9	0.027215
2.299	0.329987	0.270441	0.063767		2.299	0.554987	0.075762	-0.07382		2.301	0.582987	0.670405	0.48908			28.9167	-0.00652						28.9167	-0.03216						28.9167	0.025387
2.3	0.331169	0.270934	0.061748		2.3	0.556169	0.074744	-0.07402		2.302	0.584169	0.668534	0.488075			28.9333	-0.00557						28.9333	-0.02936						28.9333	0.023808
2.302	0.332201	0.271453	0.059119		2.302	0.557201	0.073959	-0.07632		2.303	0.585201	0.666123	0.489158			28.95	-0.00512						28.95	-0.02641						28.95	0.022069
2.303	0.333233	0.271495	0.056527		2.303	0.558233	0.07395	-0.07601		2.305	0.586233	0.664946	0.489883			28.9667	-0.00459						28.9667	-0.02369						28.9667	0.02051
2.304	0.334171	0.27108	0.054333		2.304	0.559171	0.073944	-0.07446		2.306	0.587171	0.663526	0.490512			28.9833	-0.004						28.9833	-0.02014						28.9833	0.019231
2.306	0.332762	0.271465	0.053596		2.306	0.557762	0.073956	-0.07527		2.307	0.585762	0.664165	0.489763			29	-0.00338						29	-0.01663						29	0.017893
2.307	0.332474	0.271711	0.052754		2.307	0.557474	0.072475	-0.07575		2.309	0.585474	0.66453	0.489269			29.0167	-0.00304						29.0167	-0.01406						29.0167	0.016693
2.308	0.333955	0.26999	0.051288		2.308	0.558955	0.07146	-0.07822		2.31	0.586955	0.663765	0.489419			29.0333	-0.0028						29.0333	-0.01276						29.0333	0.015653
2.31	0.333928	0.26937	0.049563		2.31	0.558928	0.072006	-0.07916		2.311	0.586928	0.662813	0.489076			29.05	-0.00256						29.05	-0.01185						29.05	0.014682
2.311	0.336712	0.269493	0.048468		2.311	0.561712	0.072352	-0.07826		2.313	0.589712	0.661006	0.488851			29.0667	-0.00244						29.0667	-0.01118						29.0667	0.013601
2.312	0.336538	0.270046	0.048007		2.312	0.561538	0.072007	-0.07718		2.314	0.589538	0.661002	0.490018			29.0833	-0.0022						29.0833	-0.01006						29.0833	0.012541
2.314	0.335991	0.271325	0.045615		2.314	0.560991	0.07203	-0.0755		2.315	0.588991	0.660602	0.48921			29.1	-0.00215						29.1	-0.00902						29.1	0.01148
2.315	0.336144	0.271494	0.043507		2.315	0.561144	0.070779	-0.07499		2.317	0.589144	0.659074	0.488272			29.1167	-0.00186						29.1167	-0.00788						29.1167	0.010419
2.316	0.336809	0.271712	0.041535		2.316	0.561809	0.070195	-0.07428		2.318	0.589809	0.657654	0.486368			29.1333	-0.0016						29.1333	-0.00662						29.1333	0.009547
2.318	0.335994	0.271105	0.041153		2.318	0.560994	0.069205	-0.07567		2.319	0.588994	0.656825	0.483761			29.15	-0.00131						29.15	-0.00581						29.15	0.008985
2.319	0.337425	0.271035	0.040549		2.319	0.562425	0.068885	-0.07626		2.321	0.590425	0.655034	0.48454			29.1667	-0.00111						29.1667	-0.00505						29.1667	0.008393
2.32	0.337016	0.271075	0.03886		2.32	0.562015	0.069614	-0.0768		2.322	0.590015	0.654985	0.484007			29.1833	-0.00117						29.1833	-0.00437						29.1833	0.007791
2.322	0.337262	0.271874	0.03753		2.322	0.562262	0.068722	-0.07624		2.323	0.590262	0.654086	0.483554			29.2	-0.00122						29.2	-0.00441						29.2	0.007288
2.323	0.337946	0.272318	0.037034		2.323	0.562946	0.067498	-0.07685		2.325	0.590946	0.652495	0.482982			29.2167	-0.00123						29.2167	-0.0049						29.2167	0.006776
2.324	0.338616	0.272998	0.036832		2.324	0.563616	0.066745	-0.07534		2.326	0.591616	0.651349	0.48216			29.2333	-0.0014						29.2333	-0.00474						29.2333	0.006212
2.326	0.339881	0.273249	0.035959		2.326	0.564881	0.066095	-0.07591		2.327	0.592881	0.651577	0.481058			29.25	-0.00155						29.25	-0.00422						29.25	0.006049
2.327	0.340197	0.27391	0.035827		2.327	0.565197	0.066146	-0.07683		2.329	0.593197	0.653412	0.479662			29.2667	-0.00181						29.2667	-0.00359						29.2667	0.005695
2.328	0.339249	0.272394	0.036019		2.328	0.564249	0.06535	-0.07654		2.33	0.592249	0.654088	0.478994			29.2833	-0.00203						29.2833	-0.00347						29.2833	0.005381
2.33	0.34001	0.272077	0.035831		2.33	0.56501	0.064953	-0.07764		2.331	0.59301	0.653676	0.478349			29.3	-0.00225						29.3	-0.00369						29.3	0.005037
2.331	0.340257	0.26862	0.036401		2.331	0.565257	0.064372	-0.0782		2.333	0.593257	0.653906	0.478753			29.3167	-0.0023						29.3167	-0.00444						29.3167	0.004573
2.332	0.340836	0.267441	0.036172		2.332	0.565836	0.06389	-0.08025		2.334	0.593836	0.652027	0.478149			29.3333	-0.00235						29.3333	-0.00432						29.3333	0.004298
2.334	0.340797	0.268012	0.035659		2.334	0.565797	0.064439	-0.08031		2.335	0.593797	0.65068	0.478609			29.35	-0.00248						29.35	-0.00374						29.35	0.004093
2.335	0.341273	0.267502	0.036215		2.335	0.566273	0.065092	-0.08077		2.336	0.594273	0.649303	0.479328			29.3667	-0.00256						29.3667	-0.00447						29.3667	0.003848
2.336	0.341042	0.266795	0.034294		2.336	0.566042	0.065805	-0.08077		2.338	0.594042	0.648894	0.479154			29.3833	-0.00262						29.3833	-0.00504						29.3833	0.003693
2.338	0.340466	0.266565	0.033372		2.338	0.565466	0.065045	-0.0818		2.339	0.593466	0.650339	0.479391			29.4	-0.0028						29.4	-0.00437						29.4	0.003588
2.339	0.339096	0.266888	0.030737		2.339	0.564096	0.066044	-0.08349		2.34	0.592096	0.652105	0.478901			29.4167	-0.00306						29.4167	-0.00264						29.4167	0.003503
2.34	0.338495	0.267234	0.028794		2.34	0.563495	0.066391	-0.08355		2.342	0.591495	0.652023	0.478734			29.4333	-0.003						29.4333	0.000838						29.4333	0.003626
2.342	0.337614	0.265917	0.027852		2.342	0.562614	0.065198	-0.08445		2.343	0.590614	0.650869	0.477071			29.45	-0.00285						29.45	0.003228						29.45	0.00382
2.343	0.336983	0.264809	0.02747		2.343	0.561984	0.064844	-0.08357		2.344	0.589984	0.650617	0.475603			29.4667	-0.00269						29.4667	0.003258						29.4667	0.003864
2.344	0.338327	0.264061	0.028125		2.344	0.563327	0.064605	-0.08423		2.346	0.591327	0.650506	0.476362			29.4833	-0.00252						29.4833	0.003459						29.4833	0.003707
2.345	0.33873	0.264178	0.028228		2.345	0.56373	0.065382	-0.08451		2.347	0.59173	0.65042	0.474717			29.5	-0.00252						29.5	0.003389						29.5	0.003661
2.347	0.339344	0.264523	0.027363		2.347	0.564344	0.065239	-0.08588		2.348	0.592344	0.649778	0.471033			29.5167	-0.00256						29.5167	0.003009						29.5167	0.003574
2.348	0.33848	0.262318	0.027265		2.348	0.56348	0.064983	-0.0857		2.35	0.59148	0.650128	0.469035			29.5333	-0.00268						29.5333	0.002699						29.5333	0.003377
2.349	0.337014	0.260352	0.028352		2.349	0.562014	0.06512	-0.08786		2.351	0.590014	0.649692	0.467501			29.55	-0.00257						29.55	0.002359						29.55	0.003309
2.351	0.336421	0.25725	0.027536		2.351	0.561421	0.065214	-0.08921		2.352	0.589421	0.64777	0.465606			29.5667	-0.00232						29.5667	0.002569						29.5667	0.003142
2.352	0.336919	0.257071	0.027292		2.352	0.561919	0.06598	-0.09032		2.354	0.589919	0.647683	0.463188			29.5833	-0.00194						29.5833	0.002469						29.5833	0.003044
2.353	0.337453	0.255412	0.027543		2.353	0.562453	0.065891	-0.09171		2.355	0.590453	0.647235	0.463246			29.6	-0.00153						29.6	0.001969						29.6	0.002907
2.355	0.337281	0.254346	0.027897		2.355	0.562281	0.066172	-0.09261		2.356	0.590281	0.646993	0.462026			29.6167	-0.0012						29.6167	0.001439						29.6167	0.002739
2.356	0.33614	0.253831	0.028314		2.356	0.56114	0.065775	-0.09201		2.358	0.58914	0.647287	0.458933			29.6333	-0.00102						29.6333	0.001219						29.6333	0.00268
2.357	0.335182	0.252866	0.029366		2.357	0.560182	0.064366	-0.09149		2.359	0.588182	0.646489	0.457019			29.65	-0.00092						29.65	0.001038						29.65	0.002732
2.359	0.334466	0.250787	0.029631		2.359	0.559466	0.064729	-0.09029		2.36	0.587466	0.644026	0.455735			29.6667	-0.00056						29.6667	0.000888						29.6667	0.002783
2.36	0.333382	0.249348	0.02987		2.36	0.558382	0.065634	-0.09147		2.362	0.586382	0.642922	0.453503			29.6833	-0.0004						29.6833	0.000777						29.6833	0.002754
2.361	0.333849	0.249566	0.029718		2.361	0.558849	0.065117	-0.0924		2.363	0.586849	0.642907	0.452711			29.7	-0.00018						29.7	0.000607						29.7	0.002626
2.363	0.333866	0.249346	0.030132		2.363	0.558866	0.064875	-0.09403		2.364	0.586866	0.643417	0.452626			29.7167	9.9e-05						29.7167	0.000216						29.7167	0.002387
2.364	0.333564	0.248776	0.030058		2.364	0.558564	0.065158	-0.09517		2.366	0.586564	0.643645	0.451826			29.7333	0.000346						29.7333	-0.00011						29.7333	0.002187
2.365	0.332492	0.248656	0.028997		2.365	0.557492	0.06549	-0.09533		2.367	0.585492	0.643921	0.451538			29.75	0.000573						29.75	-0.0002						29.75	0.002128
2.367	0.330667	0.247528	0.02785		2.367	0.555667	0.065308	-0.09565		2.368	0.583667	0.644808	0.451482			29.7667	0.00088						29.7667	1e-06						29.7667	0.002088
2.368	0.329636	0.246478	0.026429		2.368	0.554636	0.064695	-0.09334		2.37	0.582636	0.647335	0.450789			29.7833	0.001087						29.7833	4e-05						29.7833	0.002098
2.369	0.331844	0.24594	0.028356		2.369	0.556844	0.065857	-0.0915		2.371	0.584844	0.647251	0.449643			29.8	0.001224						29.8	-7.2e-05						29.8	0.002159
2.371	0.332511	0.245506	0.028503		2.371	0.557511	0.065497	-0.09142		2.372	0.585511	0.647087	0.448862			29.8167	0.001152						29.8167	-0.0001						29.8167	0.002099
2.372	0.332354	0.245985	0.027543		2.372	0.557354	0.065017	-0.09156		2.374	0.585354	0.645883	0.447903			29.8333	0.001185						29.8333	-0.00019						29.8333	0.002009
2.373	0.332979	0.245045	0.027231		2.373	0.557979	0.06412	-0.09132		2.375	0.585979	0.646134	0.445638			29.85	0.001407						29.85	-8e-05						29.85	0.002118
2.375	0.333128	0.245199	0.027502		2.375	0.558128	0.063429	-0.09028		2.376	0.586128	0.645077	0.443382			29.8667	0.00144						29.8667	-0.00015						29.8667	0.002068
2.376	0.332502	0.244557	0.027697		2.376	0.557502	0.062642	-0.09049		2.378	0.585502	0.64448	0.44253			29.8833	0.001593						29.8833	-0.00014						29.8833	0.001827
2.377	0.331097	0.244829	0.026867		2.377	0.556097	0.063084	-0.09174		2.379	0.584097	0.644568	0.442423			29.9	0.001615						29.9	0.000151						29.9	0.001647
2.379	0.329919	0.245301	0.02571		2.379	0.554919	0.064131	-0.09206		2.38	0.582919	0.64366	0.441322			29.9167	0.001609						29.9167	0.000337						29.9167	0.001426
2.38	0.330234	0.245952	0.025734		2.38	0.555234	0.064461	-0.09258		2.382	0.583234	0.643257	0.441419			29.9333	0.001577						29.9333	0.000292						29.9333	0.001245
2.381	0.329287	0.246701	0.026293		2.381	0.554287	0.066007	-0.09268		2.383	0.582287	0.642937	0.44242			29.95	0.001486						29.95	0.000157						29.95	0.001193
2.383	0.3281	0.247162	0.025771		2.383	0.5531	0.066478	-0.09223		2.384	0.5811	0.644877	0.442699			29.9667	0.001514						29.9667	-0.00013						29.9667	0.001122
2.384	0.327344	0.247177	0.026248		2.384	0.552344	0.067528	-0.08966		2.386	0.580344	0.643828	0.445033			29.9833	0.001502						29.9833	-0.00037						29.9833	0.001041
2.385	0.326097	0.246753	0.024809		2.385	0.551097	0.067902	-0.08915		2.387	0.579097	0.644537	0.444638			30	0.001631						30	-0.00047						30	0.00088
2.387	0.326225	0.246039	0.02484		2.387	0.551225	0.068181	-0.08876		2.388	0.579225	0.644265	0.444017			30.0167	0.00144						30.0167	-0.00045						30.0167	0.000698
2.388	0.326182	0.245981	0.024076		2.388	0.551182	0.068273	-0.08866		2.39	0.579182	0.643423	0.44345			30.0333	0.001163						30.0333	-0.00029						30.0333	0.000666
2.389	0.326092	0.246133	0.023548		2.389	0.551092	0.068658	-0.08805		2.391	0.579092	0.643532	0.443511			30.05	0.000916						30.05	-0.00024						30.05	0.000614
2.391	0.326	0.245788	0.024254		2.391	0.551	0.070475	-0.08772		2.392	0.579	0.642769	0.44407			30.0667	0.000599						30.0667	-0.00044						30.0667	0.000662
2.392	0.324977	0.245288	0.024659		2.392	0.549977	0.072241	-0.0874		2.394	0.577977	0.640384	0.444615			30.0833	0.000192						30.0833	-0.00033						30.0833	0.00059
2.393	0.324352	0.24449	0.024217		2.393	0.549352	0.073333	-0.08528		2.395	0.577352	0.638308	0.445221			30.1	-0.00018						30.1	-0.00028						30.1	0.000308
2.395	0.324852	0.244575	0.023354		2.395	0.549852	0.075016	-0.08443		2.396	0.577852	0.636885	0.445247			30.1167	-0.00049						30.1167	-0.00011						30.1167	8.6e-05
2.396	0.32336	0.244702	0.021896		2.396	0.54836	0.076019	-0.08289		2.398	0.57636	0.635877	0.444706			30.1333	-0.0004						30.1333	-0.00012						30.1333	-9.6e-05
2.397	0.321318	0.245693	0.021875		2.397	0.546318	0.075641	-0.0821		2.399	0.574318	0.634601	0.442847			30.15	-0.00036						30.15	-0.00011						30.15	-0.00022
2.399	0.319829	0.245886	0.021219		2.399	0.544829	0.07513	-0.08273		2.4	0.572829	0.634695	0.442898			30.1667	-0.00046						30.1667	0.000123						30.1667	-0.00026
2.4	0.31952	0.246607	0.021397		2.4	0.54452	0.075197	-0.0825		2.402	0.57252	0.635024	0.44172			30.1833	-0.0006						30.1833	0.000183						30.1833	-0.00026
2.401	0.319122	0.246785	0.0204		2.401	0.544122	0.074288	-0.08068		2.403	0.572122	0.634588	0.439908			30.2	-0.00039						30.2	0.000103						30.2	-0.00029
2.403	0.318858	0.247887	0.020936		2.403	0.543858	0.073429	-0.08111		2.404	0.571858	0.633827	0.438502			30.2167	-0.00013						30.2167	-0.00012						30.2167	-0.00024
2.404	0.318094	0.24829	0.021384		2.404	0.543094	0.073594	-0.08097		2.406	0.571094	0.632348	0.437609			30.2333	-0.00015						30.2333	-0.00026						30.2333	-0.00031
2.405	0.31836	0.248696	0.02116		2.405	0.54336	0.073745	-0.08019		2.407	0.57136	0.630997	0.436329			30.25	-0.00024						30.25	-0.00036						30.25	-0.00038
2.407	0.319414	0.248388	0.020503		2.407	0.544414	0.074543	-0.07971		2.408	0.572414	0.630509	0.435253			30.2667	-0.00026						30.2667	-0.00011						30.2667	-0.00044
2.408	0.318784	0.24961	0.020335		2.408	0.543784	0.07512	-0.07974		2.41	0.571784	0.630806	0.433709			30.2833	-0.00037						30.2833	0.000175						30.2833	-0.00058
2.409	0.317513	0.250397	0.020176		2.409	0.542513	0.075332	-0.08025		2.411	0.570513	0.629677	0.433326			30.3	-0.00055						30.3	0.000262						30.3	-0.00061
2.411	0.316285	0.251487	0.021045		2.411	0.541285	0.075513	-0.0793		2.412	0.569285	0.628113	0.432099			30.3167	-0.00063						30.3167	0.00012						30.3167	-0.00058
2.412	0.316891	0.251314	0.021169		2.412	0.541891	0.076172	-0.07911		2.414	0.569891	0.626166	0.431443			30.3333	-0.00043						30.3333	-5.4e-05						30.3333	-0.00055
2.413	0.317843	0.251646	0.02116		2.413	0.542843	0.076228	-0.07837		2.415	0.570843	0.625557	0.431815			30.35	-0.00021						30.35	-0.0002						30.35	-0.00041
2.415	0.317549	0.25315	0.021248		2.415	0.542549	0.076781	-0.07646		2.416	0.570549	0.623027	0.431526			30.3667	-0.00017						30.3667	-0.0002						30.3667	-0.00039
2.416	0.317533	0.255659	0.020737		2.416	0.542533	0.076751	-0.07457		2.418	0.570533	0.622218	0.431044			30.3833	3.3e-05						30.3833	-0.0003						30.3833	-0.00031
2.417	0.316971	0.257507	0.019947		2.417	0.541971	0.076687	-0.07257		2.419	0.569971	0.623141	0.43055			30.4	-0.00012						30.4	-0.00026						30.4	-0.0003
2.419	0.317227	0.257545	0.019178		2.419	0.542227	0.076383	-0.07157		2.42	0.570227	0.622596	0.430217			30.4167	0.00011						30.4167	-0.00011						30.4167	-0.00028
2.42	0.316783	0.257352	0.019222		2.42	0.541783	0.076421	-0.07103		2.422	0.569783	0.622801	0.428848			30.4333	0.000178						30.4333	-2.3e-05						30.4333	-1.3e-05
2.421	0.315066	0.25749	0.019983		2.421	0.540066	0.076564	-0.07075		2.423	0.568066	0.622332	0.426931			30.45	3.7e-05						30.45	1.1e-05						30.45	0.000123
2.423	0.31378	0.257582	0.020558		2.423	0.53878	0.076849	-0.07156		2.424	0.56678	0.621542	0.426843			30.4667	-0.00016						30.4667	-0.00011						30.4667	9.8e-05
2.424	0.313062	0.257123	0.017914		2.424	0.538062	0.077413	-0.07237		2.426	0.566062	0.621118	0.425903			30.4833	-0.00057						30.4833	-0.00025						30.4833	0.000123
2.425	0.312904	0.257861	0.016773		2.425	0.537904	0.077862	-0.07475		2.427	0.565904	0.621392	0.42537			30.5	-0.00082						30.5	-0.00023						30.5	0.000128
2.427	0.312822	0.259451	0.016342		2.427	0.537822	0.078711	-0.07555		2.428	0.565822	0.621274	0.42444			30.5167	-0.00076						30.5167	-0.0004						30.5167	8.3e-05
2.428	0.311897	0.259726	0.016084		2.428	0.536897	0.079235	-0.07595		2.43	0.564897	0.621042	0.42335			30.5333	-0.00093						30.5333	-0.00016						30.5333	0.000248
2.429	0.31071	0.260478	0.015184		2.429	0.53571	0.079061	-0.07489		2.431	0.56371	0.620334	0.421563			30.55	-0.00069						30.55	0.00015						30.55	0.000233
2.431	0.309367	0.260789	0.014832		2.431	0.534367	0.078847	-0.0743		2.432	0.562367	0.61939	0.419485			30.5667	-0.0003						30.5667	0.000182						30.5667	0.000359
2.432	0.308813	0.260629	0.015952		2.432	0.533813	0.079152	-0.07492		2.434	0.561813	0.617873	0.417263			30.5833	-0.00031						30.5833	0.000214						30.5833	0.000404
2.433	0.309419	0.260068	0.015648		2.433	0.534419	0.079587	-0.07495		2.435	0.562419	0.617646	0.415266			30.6	-0.00055						30.6	1.6e-05						30.6	0.000439
2.435	0.309428	0.259286	0.016444		2.435	0.534428	0.078855	-0.07639		2.436	0.562428	0.615905	0.41407			30.6167	-0.00079						30.6167	-0.00013						30.6167	0.000614
2.436	0.30616	0.258966	0.015293		2.436	0.53116	0.077256	-0.07839		2.438	0.55916	0.614107	0.413441			30.6333	-0.00083						30.6333	-2.1e-05						30.6333	0.000779
2.437	0.30385	0.258986	0.014119		2.437	0.52885	0.076749	-0.07831		2.439	0.55685	0.6145	0.411497			30.65	-0.00102						30.65	2e-05						30.65	0.000795
2.438	0.30379	0.258062	0.014852		2.438	0.52879	0.07607	-0.07864		2.44	0.55679	0.614496	0.410116			30.6667	-0.00102						30.6667	2.1e-05						30.6667	0.00052
2.44	0.303183	0.257695	0.01472		2.44	0.528184	0.075648	-0.07987		2.442	0.556184	0.613423	0.410124			30.6833	-0.00096						30.6833	-5.8e-05						30.6833	0.000205
2.441	0.3016	0.257598	0.014525		2.441	0.5266	0.075508	-0.08102		2.443	0.5546	0.614466	0.409412			30.7	-0.00071						30.7	-0.00017						30.7	3.1e-05
2.442	0.300444	0.258384	0.014327		2.442	0.525444	0.074454	-0.08133		2.444	0.553444	0.614961	0.407455			30.7167	-0.0006						30.7167	-0.00024						30.7167	6e-06
2.444	0.299695	0.25768	0.014449		2.444	0.524695	0.07315	-0.08102		2.446	0.552695	0.615163	0.405583			30.7333	-0.00049						30.7333	-0.00036						30.7333	0.000102
2.445	0.298824	0.255964	0.015603		2.445	0.523824	0.071657	-0.08249		2.447	0.551824	0.614948	0.40375			30.75	-0.00052						30.75	-0.0003						30.75	0.000158
2.446	0.298059	0.254697	0.016111		2.446	0.523059	0.070785	-0.08176		2.448	0.551059	0.614166	0.402026			30.7667	-0.00038						30.7667	9.5e-05						30.7667	0.000183
2.448	0.29733	0.254937	0.015675		2.448	0.52233	0.069716	-0.08135		2.449	0.55033	0.614132	0.399455			30.7833	-0.00036						30.7833	0.000145						30.7833	8.9e-05
2.449	0.297007	0.254298	0.016102		2.449	0.522007	0.069559	-0.08079		2.451	0.550007	0.613261	0.39854			30.8	-0.00074						30.8	-2.5e-05						30.8	2.5e-05
2.45	0.296457	0.253108	0.014717		2.45	0.521457	0.069711	-0.08121		2.452	0.549457	0.612267	0.396596			30.8167	-0.00101						30.8167	-0.00015						30.8167	2.1e-05
2.452	0.29568	0.253708	0.015053		2.452	0.52068	0.069225	-0.08195		2.453	0.54868	0.611433	0.39491			30.8333	-0.00065						30.8333	-0.00013						30.8333	-4.3e-05
2.453	0.294951	0.255537	0.01642		2.453	0.519951	0.068792	-0.08195		2.455	0.547951	0.610723	0.393234			30.85	-0.00049						30.85	-0.00018						30.85	-0.0002
2.454	0.294169	0.255522	0.018625		2.454	0.519169	0.069205	-0.08359		2.456	0.547169	0.609447	0.39202			30.8667	-0.00025						30.8667	-7.3e-05						30.8667	-0.00036
2.456	0.293164	0.255484	0.021049		2.456	0.518164	0.069553	-0.08426		2.457	0.546164	0.607493	0.390488			30.8833	-0.00014						30.8833	0.000177						30.8833	-0.00039
2.457	0.292633	0.255598	0.022045		2.457	0.517633	0.069062	-0.0849		2.459	0.545633	0.606505	0.387731			30.9	-7.4e-05						30.9	0.000517						30.9	-0.00037
2.458	0.292392	0.257406	0.022483		2.458	0.517392	0.068185	-0.08473		2.46	0.545392	0.607008	0.385037			30.9167	0.000545						30.9167	0.000638						30.9167	-0.00049
2.46	0.291661	0.259116	0.022757		2.46	0.516661	0.067189	-0.0854		2.461	0.544661	0.606876	0.383408			30.9333	0.000691						30.9333	0.000899						30.9333	-0.00045
2.461	0.290628	0.259673	0.022395		2.461	0.515627	0.066112	-0.08613		2.463	0.543627	0.606043	0.38181			30.95	0.000227						30.95	0.001169						30.95	5.9e-05
2.462	0.290588	0.259139	0.023276		2.462	0.515588	0.064866	-0.0872		2.464	0.543588	0.605903	0.381145			30.9667	0.000453						30.9667	0.00145						30.9667	-5e-06
2.464	0.290725	0.25887	0.023507		2.464	0.515725	0.063876	-0.08803		2.465	0.543725	0.606634	0.380521			30.9833	0.00059						30.9833	0.000921						30.9833	-0.0004
2.465	0.290549	0.258957	0.023197		2.465	0.515549	0.063194	-0.08723		2.467	0.543549	0.606415	0.378732			31	0.000156						31	0.001642						31	-0.00039
2.466	0.289718	0.258359	0.023374		2.466	0.514718	0.063156	-0.08559		2.468	0.542718	0.60613	0.377391			31.0167	-0.00071						31.0167	0.002983						31.0167	-0.00031
2.468	0.288585	0.258766	0.023727		2.468	0.513585	0.063496	-0.08496		2.469	0.541585	0.606172	0.376247			31.0333	-0.00182						31.0333	0.000905						31.0333	0.00272
2.469	0.288553	0.258281	0.023544		2.469	0.513553	0.063521	-0.08505		2.471	0.541553	0.604501	0.374876			31.05	-0.00142						31.05	-3e-06						31.05	0.002206
2.47	0.289028	0.257633	0.022928		2.47	0.514028	0.063176	-0.08434		2.472	0.542028	0.603574	0.374018			31.0667	-0.01228						31.0667	-0.01928						31.0667	-0.00457
2.472	0.288016	0.257039	0.022645		2.472	0.513016	0.062203	-0.08466		2.473	0.541016	0.603291	0.374349			31.0833	-0.0199						31.0833	-0.04559						31.0833	-0.01225
2.473	0.285464	0.256513	0.023147		2.473	0.510464	0.061265	-0.08667		2.475	0.538464	0.602323	0.374701			31.1	-0.02444						31.1	-0.06531						31.1	-0.01297
2.474	0.284766	0.256174	0.023001		2.474	0.509766	0.061447	-0.08743		2.476	0.537766	0.601464	0.374159			31.1167	-0.02672						31.1167	-0.08223						31.1167	-0.01174
2.476	0.285525	0.255901	0.022789		2.476	0.510525	0.061	-0.08628		2.477	0.538524	0.601045	0.372666			31.1333	-0.02848						31.1333	-0.10125						31.1333	-0.00443
2.477	0.285226	0.255456	0.021903		2.477	0.510226	0.061287	-0.08701		2.479	0.538226	0.601436	0.371502			31.15	-0.02991						31.15	-0.11903						31.15	0.003606
2.478	0.284095	0.255714	0.021262		2.478	0.509095	0.061898	-0.08743		2.48	0.537095	0.601961	0.37055			31.1667	-0.02859						31.1667	-0.11301						31.1667	0.022162
2.48	0.283012	0.256221	0.020409		2.48	0.508012	0.062147	-0.08823		2.481	0.536012	0.602153	0.36992			31.1833	-0.02346						31.1833	-0.10182						31.1833	0.039329
2.481	0.282208	0.256687	0.020163		2.481	0.507208	0.062144	-0.08949		2.483	0.535208	0.602832	0.369518			31.2	-0.01892						31.2	-0.08627						31.2	0.046116
2.482	0.281496	0.2559	0.019759		2.482	0.506496	0.061611	-0.09047		2.484	0.534496	0.602905	0.368654			31.2167	-0.01622						31.2167	-0.07341						31.2167	0.047243
2.484	0.280905	0.254937	0.019475		2.484	0.505905	0.06172	-0.09195		2.485	0.533905	0.602023	0.368678			31.2333	-0.01473						31.2333	-0.0685						31.2333	0.04561
2.485	0.28076	0.255182	0.02024		2.485	0.50576	0.061943	-0.09232		2.487	0.53376	0.601411	0.369248			31.25	-0.0131						31.25	-0.06237						31.25	0.043178
2.486	0.280368	0.256067	0.019999		2.486	0.505368	0.061457	-0.09215		2.488	0.533368	0.600909	0.369898			31.2667	-0.01213						31.2667	-0.05497						31.2667	0.040875
2.488	0.280137	0.257024	0.018791		2.488	0.505137	0.061211	-0.09284		2.489	0.533137	0.599415	0.370294			31.2833	-0.01077						31.2833	-0.05056						31.2833	0.037942
2.489	0.280739	0.257353	0.017557		2.489	0.505739	0.060678	-0.09378		2.491	0.533739	0.598099	0.370226			31.3	-0.00948						31.3	-0.04252						31.3	0.035189
2.49	0.280424	0.257724	0.01828		2.49	0.505424	0.060214	-0.09475		2.492	0.533424	0.597393	0.370225			31.3167	-0.00809						31.3167	-0.03718						31.3167	0.032647
2.492	0.279036	0.258901	0.01878		2.492	0.504036	0.060078	-0.09462		2.493	0.532036	0.597418	0.369846			31.3333	-0.00679						31.3333	-0.03575						31.3333	0.030445
2.493	0.277977	0.258874	0.018297		2.493	0.502977	0.0596	-0.09416		2.495	0.530977	0.597349	0.370077			31.35	-0.00568						31.35	-0.03284						31.35	0.028243
2.494	0.278133	0.259105	0.017052		2.494	0.503133	0.058814	-0.09391		2.496	0.531133	0.596486	0.369584			31.3667	-0.00503						31.3667	-0.02843						31.3667	0.02631
2.496	0.278305	0.258618	0.016728		2.496	0.503305	0.058105	-0.09469		2.497	0.531305	0.596779	0.369322			31.3833	-0.0044						31.3833	-0.02508						31.3833	0.024868
2.497	0.277776	0.257779	0.017213		2.497	0.502776	0.058091	-0.09571		2.499	0.530776	0.596158	0.370242			31.4	-0.00351						31.4	-0.02311						31.4	0.023486
2.498	0.277496	0.258355	0.016379		2.498	0.502496	0.058032	-0.09652		2.5	0.530496	0.595534	0.370382			31.4167	-0.00272						31.4167	-0.02098						31.4167	0.022134
2.5	0.276736	0.259314	0.015555		2.5	0.501736	0.057668	-0.09798		2.501	0.529736	0.594653	0.370059			31.4333	-0.00249						31.4333	-0.01937						31.4333	0.020613
2.501	0.276216	0.261492	0.015208		2.501	0.501216	0.05813	-0.09855		2.503	0.529216	0.594221	0.369199			31.45	-0.00196						31.45	-0.01757						31.45	0.018981
2.502	0.276984	0.263146	0.015908		2.502	0.501984	0.058427	-0.09905		2.504	0.529984	0.594641	0.368922			31.4667	-0.00128						31.4667	-0.01578						31.4667	0.01748
2.504	0.277868	0.263482	0.017381		2.504	0.502868	0.057636	-0.1006		2.505	0.530868	0.593138	0.369254			31.4833	-0.0008						31.4833	-0.01398						31.4833	0.016189
2.505	0.278145	0.263922	0.017489		2.505	0.503145	0.058012	-0.10189		2.507	0.531145	0.592321	0.369484			31.5	-0.00016						31.5	-0.01218						31.5	0.014947
2.506	0.277491	0.264892	0.017947		2.506	0.502491	0.059263	-0.10248		2.508	0.530491	0.591741	0.369596			31.5167	0.000356						31.5167	-0.01039						31.5167	0.013706
2.508	0.277268	0.265446	0.018245		2.508	0.502268	0.059672	-0.10263		2.509	0.530268	0.590906	0.370032			31.5333	0.000711						31.5333	-0.00891						31.5333	0.012845
2.509	0.277744	0.265221	0.018697		2.509	0.502744	0.059959	-0.1036		2.511	0.530744	0.589928	0.370955			31.55	0.000937						31.55	-0.00802						31.55	0.011955
2.51	0.276982	0.264952	0.018939		2.51	0.501982	0.060287	-0.10457		2.512	0.529982	0.590545	0.371587			31.5667	0.001182						31.5667	-0.00723						31.5667	0.011164
2.512	0.276137	0.264631	0.018468		2.512	0.501137	0.060101	-0.10442		2.513	0.529137	0.590262	0.371837			31.5833	0.001177						31.5833	-0.00661						31.5833	0.010554
2.513	0.275756	0.263767	0.01799		2.513	0.500756	0.060567	-0.10442		2.515	0.528756	0.590393	0.37191			31.6	0.001283						31.6	-0.00606						31.6	0.009903
2.514	0.275147	0.262497	0.018059		2.514	0.500147	0.061055	-0.1044		2.516	0.528147	0.589966	0.372731			31.6167	0.001048						31.6167	-0.00578						31.6167	0.009263
2.516	0.2749	0.261931	0.017635		2.516	0.4999	0.060595	-0.1047		2.517	0.5279	0.58924	0.37367			31.6333	0.000632						31.6333	-0.00562						31.6333	0.008583
2.517	0.274162	0.261793	0.01715		2.517	0.499162	0.059759	-0.10515		2.519	0.527162	0.589458	0.373671			31.65	0.000326						31.65	-0.00501						31.65	0.007993
2.518	0.2738	0.260426	0.016961		2.518	0.4988	0.060392	-0.10429		2.52	0.5268	0.589635	0.374046			31.6667	0.00023						31.6667	-0.00415						31.6667	0.007354
2.52	0.273453	0.257978	0.015969		2.52	0.498453	0.061378	-0.10365		2.521	0.526453	0.588843	0.374852			31.6833	0.000255						31.6833	-0.00369						31.6833	0.006644
2.521	0.273045	0.257071	0.014684		2.521	0.498045	0.060613	-0.10363		2.523	0.526045	0.589997	0.376153			31.7	0.000319						31.7	-0.00335						31.7	0.006184
2.522	0.272921	0.257557	0.012612		2.522	0.497921	0.059953	-0.10326		2.524	0.525921	0.590277	0.376828			31.7167	0.000353						31.7167	-0.00298						31.7167	0.005645
2.524	0.272956	0.257744	0.010438		2.524	0.497956	0.060085	-0.10307		2.525	0.525956	0.590223	0.37747			31.7333	0.000506						31.7333	-0.00259						31.7333	0.004896
2.525	0.272884	0.256097	0.009359		2.525	0.497884	0.060175	-0.10356		2.527	0.525884	0.590218	0.378501			31.75	0.000509						31.75	-0.00216						31.75	0.004298
2.526	0.272891	0.254665	0.009564		2.526	0.497891	0.060103	-0.10414		2.528	0.525891	0.589754	0.379102			31.7667	0.000662						31.7667	-0.00195						31.7667	0.003799
2.528	0.273144	0.254709	0.009441		2.528	0.498144	0.060305	-0.105		2.529	0.526144	0.588976	0.379043			31.7833	0.000636						31.7833	-0.00185						31.7833	0.003381
2.529	0.272942	0.255064	0.008827		2.529	0.497942	0.060765	-0.1058		2.531	0.525942	0.587888	0.379253			31.8	0.000319						31.8	-0.00173						31.8	0.003222
2.53	0.273746	0.25463	0.008394		2.53	0.498746	0.061426	-0.10667		2.532	0.526746	0.5873	0.37993			31.8167	7.2e-05						31.8167	-0.00156						31.8167	0.003103
2.531	0.274273	0.254262	0.008388		2.531	0.499273	0.062272	-0.10746		2.533	0.527273	0.58644	0.381763			31.8333	-5.6e-05						31.8333	-0.00155						31.8333	0.002866
2.533	0.273134	0.254367	0.008288		2.533	0.498134	0.062137	-0.10822		2.535	0.526134	0.585428	0.382905			31.85	-2.4e-05						31.85	-0.00147						31.85	0.002649
2.534	0.271992	0.254112	0.007636		2.534	0.496992	0.061499	-0.10974		2.536	0.524992	0.58402	0.384406			31.8667	-0.00028						31.8667	-0.00135						31.8667	0.002431
2.535	0.271521	0.253852	0.007658		2.535	0.496521	0.063085	-0.11091		2.537	0.524521	0.583782	0.385135			31.8833	-0.00042						31.8833	-0.00124						31.8833	0.002344
2.537	0.271435	0.254175	0.007836		2.537	0.496435	0.064063	-0.11192		2.539	0.524435	0.584215	0.384869			31.9	-0.00032						31.9	-0.00084						31.9	0.002106
2.538	0.272191	0.253717	0.007553		2.538	0.497191	0.064183	-0.11188		2.54	0.525191	0.583764	0.384009			31.9167	-4e-06						31.9167	-0.00034						31.9167	0.001899
2.539	0.273193	0.25333	0.006903		2.539	0.498193	0.063536	-0.11005		2.541	0.526193	0.5837	0.383647			31.9333	7e-06						31.9333	-0.00022						31.9333	0.001863
2.541	0.273088	0.253724	0.006934		2.541	0.498088	0.06259	-0.10883		2.543	0.526088	0.583764	0.384192			31.95	-0.00012						31.95	-0.00014						31.95	0.001716
2.542	0.272891	0.253594	0.006947		2.542	0.497891	0.062336	-0.10901		2.544	0.525891	0.583967	0.385847			31.9667	-6.9e-05						31.9667	1.9e-05						31.9667	0.00144
2.543	0.273404	0.253829	0.006816		2.543	0.498404	0.062322	-0.10899		2.545	0.526404	0.584335	0.386291			31.9833	7.3e-05						31.9833	-0.00017						31.9833	0.001084
2.545	0.273621	0.254271	0.006555		2.545	0.498621	0.062019	-0.10871		2.547	0.526621	0.584486	0.386699			32	-0.00015						32	-0.00032						32	0.000978
2.546	0.274205	0.254441	0.006014		2.546	0.499205	0.06085	-0.10872		2.548	0.527205	0.584268	0.387171			32.0167	-9.4e-05						32.0167	-0.00035						32.0167	0.000932
2.547	0.275137	0.254083	0.005475		2.547	0.500137	0.060261	-0.10942		2.549	0.528137	0.583732	0.387263			32.0333	0.000257						32.0333	-0.00046						32.0333	0.000787
2.549	0.275528	0.254296	0.005428		2.549	0.500528	0.060634	-0.1101		2.551	0.528528	0.583853	0.387863			32.05	0.000238						32.05	-0.00047						32.05	0.000652
2.55	0.276386	0.254589	0.006021		2.55	0.501386	0.061007	-0.10983		2.552	0.529386	0.584578	0.388746			32.0667	7e-05						32.0667	-0.00061						32.0667	0.000737
2.551	0.276791	0.254351	0.005911		2.551	0.501791	0.060856	-0.1101		2.553	0.529791	0.585319	0.389197			32.0833	9.1e-05						32.0833	-0.00067						32.0833	0.000722
2.553	0.27585	0.255101	0.006172		2.553	0.50085	0.061137	-0.11024		2.555	0.52885	0.585681	0.388758			32.1	-6.8e-05						32.1	-0.00074						32.1	0.000748
2.554	0.27646	0.255675	0.006571		2.554	0.50146	0.060487	-0.10991		2.556	0.52946	0.586097	0.388317			32.1167	-0.00017						32.1167	-0.00079						32.1167	0.000853
2.555	0.277273	0.255909	0.005859		2.555	0.502273	0.060802	-0.10917		2.557	0.530273	0.586504	0.388275			32.1333	-0.0003						32.1333	-0.00076						32.1333	0.00074
2.557	0.277641	0.257305	0.004898		2.557	0.502641	0.0606	-0.10782		2.558	0.530641	0.586325	0.387951			32.15	-4.5e-05						32.15	-0.00065						32.15	0.000486
2.558	0.277998	0.257716	0.00522		2.558	0.502998	0.060544	-0.10688		2.56	0.530998	0.585673	0.387748			32.1667	2.6e-05						32.1667	-0.00039						32.1667	0.000353
2.559	0.277777	0.258242	0.005485		2.559	0.502778	0.06017	-0.10711		2.561	0.530778	0.58516	0.387265			32.1833	2.7e-05						32.1833	-0.00032						32.1833	0.00026
2.561	0.276982	0.259678	0.00639		2.561	0.501982	0.060049	-0.10705		2.562	0.529982	0.584989	0.386901			32.2	-2.2e-05						32.2	-0.00022						32.2	9.6e-05
2.562	0.276544	0.260608	0.007558		2.562	0.501544	0.060298	-0.1056		2.564	0.529544	0.58423	0.386782			32.2167	-0.00017						32.2167	-0.00025						32.2167	-0.00012
2.563	0.277333	0.261096	0.007692		2.563	0.502333	0.060604	-0.10462		2.565	0.530333	0.583879	0.385767			32.2333	-0.0001						32.2333	-0.00038						32.2333	-2.9e-05
2.565	0.277598	0.260307	0.007865		2.565	0.502598	0.060602	-0.10359		2.566	0.530598	0.584005	0.385145			32.25	0.000101						32.25	-0.00038						32.25	-3.1e-05
2.566	0.277169	0.259261	0.008764		2.566	0.502169	0.060464	-0.10155		2.568	0.530169	0.583897	0.385435			32.2667	0.000231						32.2667	-0.00045						32.2667	0.000158
2.567	0.276895	0.257788	0.009584		2.567	0.501895	0.060978	-0.10049		2.569	0.529895	0.583291	0.386081			32.2833	0.000302						32.2833	-0.00035						32.2833	0.000656
2.569	0.27537	0.256846	0.009524		2.569	0.50037	0.062014	-0.09954		2.57	0.52837	0.582236	0.386163			32.3	0.000483						32.3	-1e-05						32.3	0.001544
2.57	0.274347	0.257279	0.008046		2.57	0.499347	0.063008	-0.09915		2.572	0.527347	0.582193	0.385384			32.3167	0.000664						32.3167	-3e-06						32.3167	0.002293
2.571	0.273431	0.257369	0.006833		2.571	0.498431	0.062613	-0.09841		2.573	0.526431	0.582774	0.385279			32.3333	0.000705						32.3333	8.4e-05						32.3333	0.002442
2.573	0.272728	0.256869	0.006052		2.573	0.497728	0.062638	-0.09656		2.574	0.525728	0.583171	0.383944			32.35	0.000466						32.35	0.000211						32.35	0.002442
2.574	0.272773	0.256152	0.005488		2.574	0.497773	0.062728	-0.09537		2.576	0.525773	0.583266	0.382781			32.3667	0.000207						32.3667	0.000398						32.3667	0.003022
2.575	0.27267	0.255821	0.004722		2.575	0.49767	0.062683	-0.0941		2.577	0.52567	0.583529	0.382292			32.3833	0.000167						32.3833	0.000285						32.3833	0.003512
2.577	0.273639	0.255849	0.00381		2.577	0.498639	0.062601	-0.09258		2.578	0.526639	0.582407	0.381963			32.4	8e-06						32.4	0.000382						32.4	0.003892
2.578	0.274542	0.255881	0.003363		2.578	0.499542	0.061238	-0.09178		2.58	0.527542	0.581281	0.381348			32.4167	-9.1e-05						32.4167	0.000479						32.4167	0.004482
2.579	0.2747	0.25647	0.003102		2.579	0.4997	0.059928	-0.09183		2.581	0.5277	0.58042	0.38032			32.4333	-7e-05						32.4333	0.000628						32.4333	0.005624
2.581	0.275523	0.256261	0.003438		2.581	0.500523	0.058632	-0.09284		2.582	0.528523	0.58069	0.379218			32.45	1e-06						32.45	0.000357						32.45	0.007556
2.582	0.275726	0.255764	0.003926		2.582	0.500726	0.058693	-0.09389		2.584	0.528726	0.581265	0.37808			32.4667	-8e-06						32.4667	0.000346						32.4667	0.009627
2.583	0.276928	0.255948	0.004673		2.583	0.501928	0.059104	-0.09432		2.585	0.529928	0.580564	0.377703			32.4833	-2.7e-05						32.4833	0.000224						32.4833	0.007269
2.585	0.277559	0.25578	0.005363		2.585	0.502559	0.058214	-0.09492		2.586	0.530559	0.580075	0.377636			32.5	0.000104						32.5	0.000333						32.5	-8.9e-05
2.586	0.276817	0.255582	0.005969		2.586	0.501817	0.056524	-0.09599		2.588	0.529817	0.579596	0.377275			32.5167	0.000255						32.5167	0.000622						32.5167	-0.00558
2.587	0.276111	0.25524	0.005625		2.587	0.501111	0.05652	-0.09564		2.589	0.529111	0.578478	0.376404			32.5333	0.000275						32.5333	0.000293						32.5333	-0.00745
2.589	0.275719	0.254371	0.006328		2.589	0.500719	0.056644	-0.09521		2.59	0.528719	0.57768	0.375122			32.55	0.000176						32.55	0.000254						32.55	-0.00635
2.59	0.2749	0.253127	0.00721		2.59	0.4999	0.056623	-0.09532		2.592	0.5279	0.57765	0.374219			32.5667	4.7e-05						32.5667	-4.5e-05						32.5667	-0.00494
2.591	0.273964	0.251593	0.007518		2.591	0.498964	0.056322	-0.09457		2.593	0.526964	0.577285	0.375098			32.5833	6.8e-05						32.5833	1.6e-05						32.5833	-0.00381
2.593	0.27449	0.251064	0.007598		2.593	0.49949	0.056694	-0.09378		2.594	0.52749	0.576641	0.375574			32.6	0.000199						32.6	-0.00014						32.6	-0.00316
2.594	0.275307	0.249961	0.008416		2.594	0.500307	0.055319	-0.09255		2.596	0.528307	0.575762	0.376091			32.6167	0.00019						32.6167	6.9e-05						32.6167	-0.00279
2.595	0.276214	0.247571	0.009536		2.595	0.501214	0.054873	-0.09095		2.597	0.529214	0.575241	0.376177			32.6333	0.00017						32.6333	7.3e-05						32.6333	-0.00247
2.597	0.275772	0.245177	0.009604		2.597	0.500772	0.053926	-0.08957		2.598	0.528772	0.574263	0.375795			32.65	1.1e-05						32.65	-0.00029						32.65	-0.00226
2.598	0.276134	0.244312	0.009766		2.598	0.501134	0.052388	-0.08931		2.6	0.529134	0.573522	0.374994			32.6667	-0.00025						32.6667	-0.00033						32.6667	-0.00229
2.599	0.277464	0.243626	0.009256		2.599	0.502464	0.050442	-0.08953		2.601	0.530464	0.57311	0.374187			32.6833	-0.0003						32.6833	-0.00017						32.6833	-0.002
2.601	0.2781	0.243904	0.009021		2.601	0.5031	0.050063	-0.08916		2.602	0.5311	0.571998	0.373273			32.7	-0.00021						32.7	3.8e-05						32.7	-0.00152
2.602	0.276909	0.244589	0.008359		2.602	0.501909	0.047863	-0.08856		2.604	0.529909	0.571566	0.373489			32.7167	-0.00043						32.7167	-7.8e-05						32.7167	-0.00077
2.603	0.275351	0.244148	0.00777		2.603	0.500351	0.046342	-0.08748		2.605	0.528351	0.570952	0.373681			32.7333	-0.0003						32.7333	3.9e-05						32.7333	3.7e-05
2.605	0.274905	0.243726	0.007314		2.605	0.499905	0.045526	-0.08585		2.606	0.527905	0.569161	0.374152			32.75	-0.00012						32.75	0.000196						32.75	0.000605
2.606	0.274276	0.244276	0.006515		2.606	0.499276	0.04524	-0.08591		2.608	0.527276	0.567001	0.373743			32.7667	-8.6e-05						32.7667	0.000173						32.7667	0.000723
2.607	0.275168	0.244572	0.006293		2.607	0.500168	0.044267	-0.08684		2.609	0.528168	0.5657	0.373691			32.7833	-0.00015						32.7833	0.00022						32.7833	0.00069
2.609	0.275373	0.243276	0.005984		2.609	0.500373	0.04208	-0.08746		2.61	0.528373	0.56473	0.372586			32.8	2.4e-05						32.8	0.000367						32.8	0.000508
2.61	0.274549	0.241841	0.005227		2.61	0.499549	0.040306	-0.08791		2.612	0.527549	0.562618	0.372553			32.8167	2.5e-05						32.8167	0.000475						32.8167	0.000396
2.611	0.274415	0.240898	0.005149		2.611	0.499415	0.039503	-0.08809		2.613	0.527415	0.560391	0.37239			32.8333	-6e-06						32.8333	0.000595						32.8333	0.000426
2.613	0.273073	0.239777	0.006338		2.613	0.498073	0.03968	-0.08835		2.614	0.526073	0.558807	0.372076			32.85	4.4e-05						32.85	0.000586						32.85	0.000406
2.614	0.271312	0.23858	0.006545		2.614	0.496312	0.039529	-0.08797		2.616	0.524312	0.557512	0.371655			32.8667	0.000154						32.8667	0.000556						32.8667	0.000376
2.615	0.270748	0.237486	0.006057		2.615	0.495748	0.039635	-0.08834		2.617	0.523748	0.556328	0.371127			32.8833	0.000114						32.8833	0.000637						32.8833	0.000376
2.617	0.270525	0.236113	0.005526		2.617	0.495525	0.037699	-0.08921		2.618	0.523525	0.55503	0.370419			32.9	-2.7e-05						32.9	0.000857						32.9	0.000477
2.618	0.271333	0.235052	0.005687		2.618	0.496333	0.036511	-0.0899		2.62	0.524333	0.55348	0.369714			32.9167	-0.0002						32.9167	0.000888						32.9167	0.000547
2.619	0.270465	0.232844	0.007284		2.619	0.495465	0.035096	-0.08966		2.621	0.523465	0.552203	0.368997			32.9333	-0.00025						32.9333	0.000872						32.9333	0.000529
2.621	0.270018	0.231128	0.008164		2.621	0.495018	0.0345	-0.08912		2.622	0.523018	0.551501	0.368443			32.95	-9.8e-05						32.95	0.000816						32.95	0.000431
2.622	0.268759	0.230421	0.008664		2.622	0.493759	0.033332	-0.088		2.624	0.521759	0.551945	0.367279			32.9667	-0.00015						32.9667	0.000519						32.9667	0.000404
2.623	0.268227	0.229771	0.009254		2.623	0.493227	0.033868	-0.08845		2.625	0.521227	0.552588	0.365694			32.9833	-0.00016						32.9833	0.000123						32.9833	0.000456
2.624	0.268622	0.228911	0.0091		2.624	0.493622	0.034469	-0.08832		2.626	0.521622	0.552639	0.365209			33	-0.00016						33	1.7e-05						33	0.000479
2.626	0.270568	0.227871	0.008543		2.626	0.495568	0.034596	-0.08811		2.628	0.523568	0.551647	0.365914			33.0167	-0.00025						33.0167	9.1e-05						33.0167	0.000391
2.627	0.271524	0.225867	0.008583		2.627	0.496524	0.034678	-0.08697		2.629	0.524524	0.550418	0.36667			33.0333	-0.00017						33.0333	3.8e-05						33.0333	0.000296
2.628	0.270968	0.224863	0.007252		2.628	0.495968	0.034635	-0.08757		2.63	0.523968	0.549722	0.366385			33.05	2.6e-05						33.05	-7.6e-05						33.05	0.00027
2.63	0.271705	0.224688	0.006847		2.63	0.496705	0.034517	-0.08906		2.632	0.524705	0.549046	0.367048			33.0667	-5e-06						33.0667	-0.00021						33.0667	7.5e-05
2.631	0.27179	0.224306	0.006356		2.631	0.49679	0.03394	-0.08948		2.633	0.52479	0.548267	0.368247			33.0833	-3.7e-05						33.0833	-0.00031						33.0833	-0.00012
2.632	0.272295	0.223839	0.004645		2.632	0.497295	0.034202	-0.09114		2.634	0.525295	0.54737	0.369259			33.1	-1.8e-05						33.1	-0.00056						33.1	-9.6e-05
2.634	0.272165	0.22367	0.00325		2.634	0.497165	0.033483	-0.09124		2.636	0.525165	0.546385	0.369485			33.1167	-1.9e-05						33.1167	-0.0007						33.1167	7.8e-05
2.635	0.271718	0.223424	0.002603		2.635	0.496718	0.032555	-0.0906		2.637	0.524718	0.546073	0.368705			33.1333	-0.00017						33.1333	-0.00071						33.1333	0.000375
2.636	0.273132	0.222629	0.003374		2.636	0.498132	0.032596	-0.08996		2.638	0.526132	0.546367	0.369878			33.15	-3.3e-05						33.15	-0.00101						33.15	0.000461
2.638	0.273583	0.221876	0.004527		2.638	0.498583	0.033228	-0.08993		2.64	0.526583	0.545715	0.369944			33.1667	0.000115						33.1667	-0.00116						33.1667	0.000357
2.639	0.27468	0.222149	0.004607		2.639	0.49968	0.032306	-0.09022		2.641	0.52768	0.544535	0.371139			33.1833	3e-06						33.1833	-0.00061						33.1833	0.000294
2.64	0.27576	0.22329	0.005345		2.64	0.50076	0.030214	-0.09083		2.642	0.52876	0.543701	0.372127			33.2	-0.00015						33.2	-0.00011						33.2	0.00031
2.642	0.275076	0.224772	0.005606		2.642	0.500076	0.030053	-0.09156		2.644	0.528076	0.542721	0.372016			33.2167	-0.00017						33.2167	-0.00023						33.2167	0.000246
2.643	0.274946	0.224697	0.005282		2.643	0.499946	0.028147	-0.0923		2.645	0.527946	0.541956	0.371642			33.2333	-0.00029						33.2333	-0.00024						33.2333	0.000114
2.644	0.274626	0.22523	0.005201		2.644	0.499626	0.028515	-0.09208		2.646	0.527626	0.542179	0.371693			33.25	-0.00032						33.25	-5.5e-05						33.25	-6.8e-05
2.646	0.275045	0.225211	0.004948		2.646	0.500045	0.02848	-0.09172		2.648	0.528045	0.542077	0.372756			33.2667	-0.00023						33.2667	0.000384						33.2667	-6e-05
2.647	0.275341	0.225134	0.003733		2.647	0.500341	0.027729	-0.09192		2.649	0.528341	0.54145	0.373556			33.2833	-0.00026						33.2833	0.000443						33.2833	4.7e-05
2.648	0.275627	0.225916	0.004002		2.648	0.500627	0.027696	-0.09213		2.65	0.528627	0.539654	0.374779			33.3	-9.2e-05						33.3	0.000252						33.3	5.5e-05
2.65	0.275214	0.226409	0.004826		2.65	0.500215	0.026654	-0.09163		2.652	0.528215	0.539095	0.375481			33.3167	-3.4e-05						33.3167	0.000451						33.3167	-0.00013
2.651	0.274882	0.2256	0.005267		2.651	0.499881	0.025867	-0.09121		2.653	0.527881	0.539002	0.375284			33.3333	1.4e-05						33.3333	0.000732						33.3333	-0.00014
2.652	0.27583	0.22493	0.004766		2.652	0.50083	0.025521	-0.09076		2.654	0.52883	0.539212	0.375375			33.35	0.000131						33.35	0.000622						33.35	-0.00029
[truncated: 21,786 more rows]

## Sheet: Fig 2_data
Fig 2D
R201Q
DP_X	DP_Y	NDH_X	NDH_Y
0.083333	0.000642	0.163225	1.24318
0.1	0.000644	0.309426	0.873134
0.116667	0.000706	0.457667	-0.073685
0.133333	0.000657	0.60795	0.933648
0.15	0.000439	0.760273	0.664644
0.166667	0.000241	0.914638	0.868453
0.183333	0.000102	1.07104	0.642556
0.2	-0.000137	1.22949	0.666717
0.216667	-0.000345	1.38998	0.766737
0.233333	-0.000314	1.55251	0.708806
0.25	-8.3e-05	1.71708	0.668146
0.266667	-1.1e-05	1.88369	0.654827
0.283333	-0.00014
0.3	-0.00042
0.316667	-0.000669
0.333333	-0.000769
0.35	-0.000778
0.366667	-0.001058
0.383333	-0.001258
0.4	-0.001158
0.416667	-0.001229
0.433333	-0.001069
0.45	-0.0007
0.466667	-0.0004
0.483333	-0.0003
0.5	-0.000221
0.516667	-8.2e-05
0.533333	-2.2e-05
0.55	-6.3e-05
0.566667	-0.000143
0.583333	-0.000224
0.6	-9.3e-05
0.616667	0.000107
0.633333	0.000348
0.65	0.000569
0.666667	0.000689
0.683333	0.00085
0.7	0.000943
0.716667	0.001006
0.733333	0.000739
0.75	0.000592
0.766667	0.000506
0.783333	0.000489
0.8	0.000335
0.816667	0.000281
0.833333	0.000237
0.85	0.000214
0.866667	0.00046
0.883333	0.000476
0.9	0.000255
0.916667	-5e-06
0.933333	-0.000426
0.95	-0.000296
0.966667	-0.000377
0.983333	-0.001007
1	-0.000635
1.01667	1.8e-05
1.03333	-0.000479
1.05	0.001054
1.06667	0.007026
1.08333	0.008379
1.1	0.007865
1.11667	0.006731
1.13333	0.005768
1.15	0.004714
1.16667	0.00426
1.18333	0.003956
1.2	0.003556
1.21667	0.003086
1.23333	0.002675
1.25	0.002215
1.26667	0.001655
1.28333	0.001295
1.3	0.000998
1.31667	0.000522
1.33333	0.000166
1.35	-1e-05
1.36667	-0.000337
1.38333	-0.000593
1.4	-0.000705
1.41667	-0.000778
1.43333	-0.00118
1.45	-0.001562
1.46667	-0.001944
1.48333	-0.002206
1.5	-0.002284
1.51667	-0.002322
1.53333	-0.00227
1.55	-0.002258
1.56667	-0.002306
1.58333	-0.002504
1.6	-0.002447
1.61667	-0.002131
1.63333	-0.001994
1.65	-0.001727
1.66667	-0.00151
1.68333	-0.001304
1.7	-0.001043
1.71667	-0.000781
1.73333	-1e-05
1.75	0.000482
1.76667	0.000923
1.78333	0.001135
1.8	0.001111
1.81667	0.001237
1.83333	0.001564
1.85	0.00177
1.86667	0.001807
1.88333	0.001713
1.9	0.001875
1.91667	0.002116
1.93333	0.002108
1.95	0.00195
1.96667	0.001961
1.98333	0.001903
2	0.001619
2.01667	0.001455
2.03333	0.000772
2.05	0.000438
2.06667	0.000424
2.08333	-2.9e-05
2.1	-0.00076
2.11667	-0.001251
2.13333	-0.001492
2.15	-0.001513
2.16667	-0.001384
2.18333	-0.001094
2.2	-0.000874
2.21667	-0.000654
2.23333	-0.000604
2.25	-0.000763
2.26667	-0.000923
2.28333	-0.000863
2.3	-0.000562
2.31667	-0.000421
2.33333	-0.000481
2.35	-0.00041
2.36667	-0.000189
2.38333	8.2e-05
2.4	0.000523
2.41667	0.000894
2.43333	0.000985
2.45	0.000896
2.46667	0.000777
2.48333	0.000708
2.5	0.000679
2.51667	0.00064
2.53333	0.000631
2.55	0.000702
2.56667	0.000743
2.58333	0.001134
2.6	0.000795
2.61667	0.000105
2.63333	-0.000495
2.65	-0.000615
2.66667	-0.000865
2.68333	-0.001255
2.7	-0.001417
2.71667	-0.001559
2.73333	-0.002011
2.75	-0.002123
2.76667	-0.001975
2.78333	-0.001907
2.8	-0.001372
2.81667	-0.000556
2.83333	-0.000241
2.85	5.4e-05
2.86667	0.00042
2.88333	0.000865
2.9	0.001069
2.91667	0.001393
2.93333	0.001217
2.95	0.00075
2.96667	0.000904
2.98333	0.000698
3	0.00049
3.01667	0.000773
3.03333	0.000745
3.05	0.000348
3.06667	-0.00067
3.08333	-0.001137
3.1	-0.000966
3.11667	-0.001235
3.13333	-0.001813
3.15	-0.001712
3.16667	-0.001671
3.18333	-0.00132
3.2	-0.001209
3.21667	-0.001149
3.23333	-0.000959
3.25	-0.000668
3.26667	-0.000198
3.28333	0.000272
3.3	0.000563
3.31667	0.000794
3.33333	0.000915
3.35	0.000986
3.36667	0.001108
3.38333	0.001189
3.4	0.001512
3.41667	0.001805
3.43333	0.001909
3.45	0.002102
3.46667	0.001795
3.48333	0.001959
3.5	0.001305
3.51667	0.000511
3.53333	-0.001593
3.55	-0.003157
3.56667	0.000699
3.58333	0.013086
3.6	0.034264
3.61667	0.053832
3.63333	0.073151
3.65	0.08915
3.66667	0.090559
3.68333	0.079937
3.7	0.071588
3.71667	0.059129
3.73333	0.05144
3.75	0.045361
3.76667	0.035402
3.78333	0.031143
3.8	0.031996
3.81667	0.032859
3.83333	0.032072
3.85	0.032266
3.86667	0.031129
3.88333	0.027042
3.9	0.024436
3.91667	0.017802
3.93333	0.017707
3.95	0.018452
3.96667	0.018177
3.98333	0.018242
4	0.017708
4.01667	0.016725
4.03333	0.016892
4.05	0.016148
4.06667	0.015295
4.08333	0.014722
4.1	0.01461
4.11667	0.013368
4.13333	0.011976
4.15	0.013165
4.16667	0.009583
4.18333	0.004561
4.2	0.00508
4.21667	0.00514
4.23333	0.005469
4.25	0.006479
4.26667	0.006628
4.28333	0.007268
4.3	0.007508
4.31667	0.008958
4.33333	0.008119
4.35	0.002629
4.36667	0.0021
4.38333	0.00302
4.4	0.002441
4.41667	0.002623
4.43333	0.003084
4.45	0.003345
4.46667	0.003617
4.48333	0.003568
4.5	0.00343
4.51667	0.003022
4.53333	0.003014
4.55	0.003006
4.56667	0.002618
4.58333	0.00202
4.6	0.001682
4.61667	0.001784
4.63333	0.001506
4.65	0.000919
4.66667	3.1e-05
4.68333	-0.000337
4.7	6e-06
4.71667	-0.000342
4.73333	-0.001089
4.75	-0.000527
4.76667	-0.000624
4.78333	-0.000632
4.8	-0.000429
4.81667	0.000533
4.83333	0.002626
4.85	0.003878
4.86667	0.003951
4.88333	0.002903
4.9	0.003466
4.91667	0.003938
4.93333	0.00299
4.95	0.001632
4.96667	0.001015
4.98333	0.002187
5	0.002079
5.01667	0.00155
5.03333	0.003282
5.05	0.003774
5.06667	0.005346
5.08333	0.005267
5.1	0.001459
5.11667	-0.00104
5.13333	-0.001519
5.15	0.001902
5.16667	0.011033
5.18333	0.013204
5.2	0.011424
5.21667	0.011615
5.23333	0.011315
5.25	0.010585
5.26667	0.010145
5.28333	0.009085
5.3	0.008595
5.31667	0.007794
5.33333	0.006903
5.35	0.006452
5.36667	0.005771
5.38333	0.0046
5.4	0.004058
5.41667	0.003356
5.43333	0.002174
5.45	0.002111
5.46667	0.002499
5.48333	0.001427
5.5	0.000353
5.51667	0.000369
5.53333	0.000525
5.55	0.000891
5.56667	-4.3e-05
5.58333	-0.001417
5.6	-0.002594
5.61667	-0.001681
5.63333	-0.000878
5.65	-0.001976
5.66667	0.000217
5.68333	0.00199
5.7	0.00293
5.71667	0.000659
5.73333	-0.003733
5.75	-0.008424
5.76667	-0.009055
5.78333	-0.001256
5.8	0.0009
5.81667	0.001366
5.83333	0.001911
5.85	0.002347
5.86667	0.002052
5.88333	0.001577
5.9	0.000852
5.91667	0.000705
5.93333	0.000569
5.95	2e-06
5.96667	-0.001454
5.98333	-0.0026
6	-0.005617
6.01667	-0.004785
6.03333	-0.005792
6.05	-0.007679
6.06667	-0.000786
6.08333	0.011866
6.1	0.030149
6.11667	0.047411
6.13333	0.064864
6.15	0.082546
6.16667	0.086129
6.18333	0.075231
6.2	0.064474
6.21667	0.055236
6.23333	0.052689
6.25	0.047482
6.26667	0.040224
6.28333	0.037277
6.3	0.03059
6.31667	0.028004
6.33333	0.026398
6.35	0.024411
6.36667	0.022645
6.38333	0.018089
6.4	0.014933
6.41667	0.014168
6.43333	0.014604
6.45	0.014889
6.46667	0.015174
6.48333	0.014539
6.5	0.013655
6.51667	0.013803
6.53333	0.0139
6.55	0.013327
6.56667	0.012144
6.58333	0.009172
6.6	0.004881
6.61667	0.001181
6.63333	0.001061
6.65	0.001361
6.66667	0.001321
6.68333	0.002141
6.7	0.002913
6.71667	0.003136
6.73333	0.002909
6.75	0.003623
6.76667	0.004296
6.78333	0.00446
6.8	0.004665
6.81667	0.004443
6.83333	0.00461
6.85	0.004927
6.86667	0.005494
6.88333	0.005372
6.9	0.004852
6.91667	0.004564
6.93333	0.004326
6.95	0.003527
6.96667	0.000329
6.98333	-0.002329
7	-0.003394
7.01667	-0.003727
7.03333	-0.0041
7.05	-0.003663
7.06667	-0.002736
7.08333	-0.001999
7.1	-0.001908
7.11667	-0.001996
7.13333	-0.001523
7.15	-0.00074
7.16667	-0.000217
7.18333	0.000286
7.2	0.000322
7.21667	0.000461
7.23333	0.00068
7.25	0.00105
7.26667	0.001489
7.28333	0.001788
7.3	0.002111
7.31667	0.002137
7.33333	0.001754
7.35	0.00157
7.36667	0.001626
7.38333	0.001572
7.4	0.001612
7.41667	0.001556
7.43333	0.00137
7.45	0.001323
7.46667	0.001217
7.48333	0.001081
7.5	0.001448
7.51667	0.001909
7.53333	0.00185
7.55	0.001801
7.56667	0.001851
7.58333	0.002202
7.6	0.002645
7.61667	0.002651
7.63333	0.002817
7.65	0.003643
7.66667	0.004568
7.68333	0.001954
7.7	-0.00269
7.71667	-0.004823
7.73333	-0.005817
7.75	-0.00563
7.76667	-0.004974
7.78333	-0.004147
7.8	-0.003882
7.81667	-0.003588
7.83333	-0.003355
7.85	-0.003321
7.86667	-0.002917
7.88333	-0.002634
7.9	-0.002271
7.91667	-0.00176
7.93333	-0.001188
7.95	-0.001067
7.96667	-0.000726
7.98333	-0.000454
8	-0.000273
8.01667	-0.000271
8.03333	-0.00018
8.05	-6.8e-05
8.06667	-6.6e-05
8.08333	-0.000184
8.1	0.000389
8.11667	0.000535
8.13333	0.00055
8.15	0.000766
8.16667	0.001131
8.18333	0.000717
8.2	0.001186
8.21667	0.001359
8.23333	-0.005269
8.25	-0.010716
8.26667	-0.007833
8.28333	-0.002281
8.3	0.002108
8.31667	0.004572
8.33333	0.005326
8.35	0.00526
8.36667	0.005384
8.38333	0.005278
8.4	0.00504
8.41667	0.00538
8.43333	0.00514
8.45	0.004789
8.46667	0.004719
8.48333	0.004129
8.5	0.003607
8.51667	0.007712
8.53333	0.006748
8.55	0.003844
8.56667	0.007579
8.58333	0.020645
8.6	0.036828
8.61667	0.055388
8.63333	0.065718
8.65	0.078649
8.66667	0.090569
8.68333	0.085799
8.7	0.075736
8.71667	0.066219
8.73333	0.058783
8.75	0.056186
8.76667	0.05357
8.78333	0.037193
8.8	0.016992
8.81667	0.006667
8.83333	-0.001067
8.85	-0.004962
8.86667	-0.006197
8.88333	-0.006801
8.9	-0.007371
8.91667	-0.007925
8.93333	-0.008159
8.95	-0.008194
8.96667	-0.008468
8.98333	-0.008932
9	-0.009542
9.01667	-0.010127
9.03333	-0.010712
9.05	-0.011287
9.06667	-0.011893
9.08333	-0.012248
9.1	-0.012489
9.11667	-0.012827
9.13333	-0.013154
9.15	-0.013501
9.16667	-0.013999
9.18333	-0.014046
9.2	-0.014321
9.21667	-0.014082
9.23333	-0.013783
9.25	-0.013874
9.26667	-0.013585
9.28333	-0.013246
9.3	-0.012934
9.31667	-0.01257
9.33333	-0.012246
9.35	-0.012052
9.36667	-0.011678
9.38333	-0.011344
9.4	-0.010989
9.41667	-0.010611
9.43333	-0.010383
9.45	-0.010446
9.46667	-0.010678
9.48333	-0.011141
9.5	-0.011922
9.51667	-0.012292
9.53333	-0.012642
9.55	-0.012892
9.56667	-0.012962
9.58333	-0.013712
9.6	-0.014822
9.61667	-0.015001
9.63333	-0.016031
9.65	-0.01714
9.66667	-0.016539
9.68333	-0.014948
9.7	-0.011208
9.71667	-0.004587
9.73333	-0.002327
9.75	-0.004017
9.76667	-0.005256
9.78333	-0.005426
9.8	-0.005806
9.81667	-0.005448
9.83333	-0.005589
9.85	-0.005481
9.86667	-0.005822
9.88333	-0.006194
9.9	-0.005757
9.91667	-0.005832
9.93333	-0.005566
9.95	-0.005341
9.96667	-0.005496
9.98333	-0.0057
10	-0.005857
10.0167	-0.005876
10.0333	-0.005796
10.05	-0.006095
10.0667	-0.005854
10.0833	-0.005653
10.1	-0.005635
10.1167	-0.00543
10.1333	-0.005426
10.15	-0.005501
10.1667	-0.005616
10.1833	-0.005371
10.2	-0.005219
10.2167	-0.005242
10.2333	-0.005175
10.25	-0.004957
10.2667	-0.00472
10.2833	-0.004972
10.3	-0.005058
10.3167	-0.005159
10.3333	-0.005221
10.35	-0.005502
10.3667	-0.005363
10.3833	-0.005124
10.4	-0.005019
10.4167	-0.004881
10.4333	-0.004482
10.45	-0.004023
10.4667	-0.003564
10.4833	-0.002786
10.5	-0.002171
10.5167	-0.001594
10.5333	-0.001207
10.55	-0.000759
10.5667	-0.000352
10.5833	-3.5e-05
10.6	-0.000142
10.6167	-1.8e-05
10.6333	-0.000233
10.65	-0.000558
10.6667	-0.001574
10.6833	-0.002079
10.7	-0.00277
10.7167	-0.0037
10.7333	-0.004829
10.75	-0.006989
10.7667	-0.009448
10.7833	-0.009398
10.8	-0.008833
10.8167	-0.007658
10.8333	-0.006464
10.85	-0.006189
10.8667	-0.005464
10.8833	-0.004659
10.9	-0.00365
10.9167	-0.002041
10.9333	-0.000903
10.95	0.000356
10.9667	0.001005
10.9833	0.001313
11	0.001556
11.0167	0.00405
11.0333	0.005413
11.05	0.003927
11.0667	0.00315
11.0833	0.010483
11.1	0.024182
11.1167	0.039142
11.1333	0.053841
11.15	0.075801
11.1667	0.08021
11.1833	0.07664
11.2	0.069715
11.2167	0.061793
11.2333	0.04988
11.25	0.040387
11.2667	0.036625
11.2833	0.027952
11.3	0.027015
11.3167	0.026302
11.3333	0.026038
11.35	0.024655
11.3667	0.022921
11.3833	0.021917
11.4	0.020711
11.4167	0.017878
11.4333	0.014585
11.45	0.013642
11.4667	0.013049
11.4833	0.012316
11.5	0.01176
11.5167	0.011689
11.5333	0.011258
11.55	0.010467
11.5667	0.009516
11.5833	0.009035
11.6	0.008722
11.6167	0.008775
11.6333	0.008857
11.65	0.00842
11.6667	0.008342
11.6833	0.008335
11.7	0.008266
11.7167	0.007863
11.7333	0.00736
11.75	0.007488
11.7667	0.006885
11.7833	0.005603
11.8	0.005729
11.8167	0.005843
11.8333	0.004357
11.85	0.002441
11.8667	0.000734
11.8833	0.001028
11.9	0.002331
11.9167	0.001893
11.9333	0.002415
11.95	0.002876
11.9667	0.002468
11.9833	0.00368
12	0.004211
12.0167	0.002942
12.0333	0.002023
12.05	0.001964
12.0667	0.001965
12.0833	0.001946
12.1	0.001867
12.1167	0.001649
12.1333	0.001651
12.15	0.001562
12.1667	0.001184
12.1833	0.001226
12.2	0.001608
12.2167	0.002111
12.2333	0.002334
12.25	0.002418
12.2667	0.002561
12.2833	0.002425
12.3	0.001338
12.3167	0.000353
12.3333	-0.000403
12.35	-0.001029
12.3667	-0.001264
12.3833	-0.00124
12.4	-0.000946
12.4167	-0.000762
12.4333	-0.000808
12.45	-0.001175
12.4667	-0.001681
12.4833	-0.002027
12.5	-0.002054
12.5167	-0.002202
12.5333	-0.00198
12.55	-0.001658
12.5667	-0.001375
12.5833	-0.000803
12.6	-0.000121
12.6167	0.00032
12.6333	0.000712
12.65	0.000943
12.6667	0.001085
12.6833	0.001126
12.7	0.000908
12.7167	0.00104
12.7333	0.001121
12.75	0.001303
12.7667	0.001575
12.7833	0.001697
12.8	0.001469
12.8167	0.001262
12.8333	0.001324
12.85	0.001127
12.8667	0.000749
12.8833	0.000182
12.9	-0.000196
12.9167	-0.000474
12.9333	-0.000512
12.95	-0.000499
12.9667	-0.000547
12.9833	-0.000605
13	-0.000593
13.0167	-0.000693
13.0333	-0.000842
13.05	-0.001192
13.0667	-0.001671
13.0833	-0.001581
13.1	-0.001091
13.1167	-0.000792
13.1333	-0.000684
13.15	-0.000565
13.1667	-0.000537
13.1833	-0.000539
13.2	-0.000511
13.2167	-0.000534
13.2333	-0.000537
13.25	-0.00052
13.2667	-0.000343
13.2833	-0.000196
13.3	-1e-05
13.3167	5.6e-05
13.3333	0.000403
13.35	0.000849
13.3667	0.000595
13.3833	0.000592
13.4	0.000768
13.4167	0.001055
13.4333	0.001322
13.45	0.001528
13.4667	0.001745
13.4833	0.001822
13.5	0.001859
13.5167	0.001477
13.5333	0.000464
13.55	0.000832
13.5667	0.00039
13.5833	0.003008
13.6	0.018585
13.6167	0.033054
13.6333	0.044593
13.65	0.062212
13.6667	0.07281
13.6833	0.074959
13.7	0.074498
13.7167	0.068017
13.7333	0.054647
13.75	0.044677
13.7667	0.033166
13.7833	0.025446
13.8	0.020526
13.8167	0.018427
13.8333	0.018018
13.85	0.017518
13.8667	0.016569
13.8833	0.0151
13.9	0.014201
13.9167	0.013203
13.9333	0.012414
13.95	0.011586
13.9667	0.010778
13.9833	0.01009
14	0.009362
14.0167	0.008755
14.0333	0.007698
14.05	0.006671
14.0667	0.005904
14.0833	0.004977
14.1	0.004431
14.1167	0.003995
14.1333	0.003329
14.15	0.002723
14.1667	0.002008
14.1833	0.001702
14.2	0.001866
14.2167	0.002212
14.2333	0.002087
14.25	0.001323
14.2667	0.001038
14.2833	0.000564
14.3	0.00059
14.3167	0.001006
14.3333	0.000813
14.35	0.00023
14.3667	-0.000663
14.3833	-0.002056
14.4	-0.002389
14.4167	-0.002151
14.4333	-0.001683
14.45	-0.001674
14.4667	-0.002376
14.4833	-0.002108
14.5	-0.0016
14.5167	-0.00114
14.5333	-0.00105
14.55	-0.000641
14.5667	-0.000211
14.5833	0.000169
14.6	0.000469
14.6167	0.00101
14.6333	0.001281
14.65	0.001312
14.6667	0.001503
14.6833	0.001494
14.7	0.001356
14.7167	0.000848
14.7333	0.001251
14.75	0.001394
14.7667	0.001066
14.7833	0.000849
14.8	0.000302
14.8167	-0.000234
14.8333	-0.00089
14.85	-0.001246
14.8667	-0.005371
14.8833	-0.010287
14.9	-0.008713
14.9167	-0.007017
14.9333	-0.006751
14.95	-0.006075
14.9667	-0.005539
14.9833	-0.004793
15	-0.004347
15.0167	-0.00372
15.0333	-0.003182
15.05	-0.002245
15.0667	-0.001467
15.0833	-0.000739
15.1	-0.000222
15.1167	8.8e-05
15.1333	0.000317
15.15	0.000656
15.1667	0.001025
15.1833	0.001455
15.2	0.001134
15.2167	0.000975
15.2333	0.001136
15.25	0.001487
15.2667	0.001618
15.2833	0.001699
15.3	0.001431
15.3167	0.001383
15.3333	0.001415
15.35	0.001448
15.3667	0.00125
15.3833	0.001053
15.4	0.000825
15.4167	0.000607
15.4333	0.000349
15.45	0.000101
15.4667	-0.000177
15.4833	-0.000475
15.5	-0.000683
15.5167	-0.000664
15.5333	-0.000715
15.55	-0.000786
15.5667	-0.000927
15.5833	-0.001008
15.6	-0.001309
15.6167	-0.001515
15.6333	-0.001431
15.65	-0.001117
15.6667	-0.000693
15.6833	-0.000409
15.7	-0.000365
15.7167	-0.000297
15.7333	-0.000159
15.75	-8.1e-05
15.7667	1.7e-05
15.7833	0.000145
15.8	0.000213
15.8167	0.000144
15.8333	5.6e-05
15.85	-0.000133
15.8667	0.000109
15.8833	4e-05
15.9	-0.000119
15.9167	-0.000624
15.9333	-0.00133
15.95	-0.002166
15.9667	-0.003671
15.9833	-0.006297
16	-0.008313
16.0167	-0.008856
16.0333	-0.005848
16.05	-0.007431
16.0667	-0.007244
16.0833	0.001614
16.1	0.018861
16.1167	0.036322
16.1333	0.049793
16.15	0.069484
16.1667	0.080475
16.1833	0.079366
16.2	0.072787
16.2167	0.062712
16.2333	0.051368
16.25	0.042044
16.2667	0.038129
16.2833	0.034685
16.3	0.03171
16.3167	0.029861
16.3333	0.027412
16.35	0.025682
16.3667	0.024653
16.3833	0.020244
16.4	0.013575
16.4167	0.004592
16.4333	0.001209
16.45	-2.4e-05
16.4667	0.000972
16.4833	0.001689
16.5	0.002226
16.5167	0.00296
16.5333	0.003544
16.55	0.003917
16.5667	0.004771
16.5833	0.005365
16.6	0.005779
16.6167	0.00656
16.6333	0.006661
16.65	0.006333
16.6667	-0.001256
16.6833	-0.006755
16.7	-0.006323
16.7167	-0.004953
16.7333	-0.004174
16.75	-0.003334
16.7667	-0.002574
16.7833	-0.001944
16.8	-0.001644
16.8167	-0.000765
16.8333	-0.000326
16.85	0.000253
16.8667	0.000512
16.8833	0.000631
16.9	-0.00163
16.9167	0.004049
16.9333	0.013878
16.95	0.019407
16.9667	0.019106
16.9833	0.017885
17	0.015144
17.0167	0.012834
17.0333	0.010633
17.05	0.009633
17.0667	0.007833
17.0833	0.007033
17.1	0.010443
17.1167	0.013364
17.1333	0.013855
17.15	0.012597
17.1667	0.010448
17.1833	0.009309
17.2	0.007811
17.2167	0.005164
17.2333	0.003168
17.25	0.002222
17.2667	0.001146
17.2833	0.000829
17.3	0.000773
17.3167	0.00103
17.3333	0.000907
17.35	0.000113
17.3667	-0.0006
17.3833	-0.000473
17.4	-4.6e-05
17.4167	0.000235
17.4333	0.000495
17.45	0.000736
17.4667	0.000897
17.4833	0.001038
17.5	0.001488
17.5167	0.002054
17.5333	0.002479
17.55	0.002505
17.5667	0.0025
17.5833	0.002536
17.6	0.002401
17.6167	0.002322
17.6333	0.002453
17.65	0.002714
17.6667	0.002835
17.6833	0.002946
17.7	0.002807
17.7167	0.002583
17.7333	0.00226
17.75	0.002037
17.7667	0.001803
17.7833	0.0015
17.8	0.000987
17.8167	0.000768
17.8333	0.000209
17.85	-0.0002
17.8667	-0.000509
17.8833	-0.000588
17.9	-0.000637
17.9167	-0.000605
17.9333	-0.000642
17.95	-0.000629
17.9667	-0.000637
17.9833	-0.000754
18	-0.000981
18.0167	-0.001259
18.0333	-0.001277
18.05	-0.001174
18.0667	-0.001072
18.0833	-0.00095
18.1	-0.000947
18.1167	-0.000717
18.1333	-0.000456
18.15	-0.000195
18.1667	-0.000175
18.1833	-0.000184
18.2	-0.000134
18.2167	-2.5e-05
18.2333	1.4e-05
18.25	-0.000168
18.2667	-0.000319
18.2833	-0.000461
18.3	-0.000642
18.3167	-0.000786
18.3333	-0.000629
18.35	-0.000333
18.3667	-0.000447
18.3833	-0.00056
18.4	-0.000464
18.4167	-0.00044
18.4333	-0.000345
18.45	-0.000441
18.4667	-0.000447
18.4833	0.000548
18.5	0.001562
18.5167	-5.5e-05
18.5333	-0.002192
18.55	-0.003309
18.5667	-0.006186
18.5833	0.000598
18.6	0.019671
18.6167	0.040873
18.6333	0.058486
18.65	0.079388
18.6667	0.086441
18.6833	0.084893
18.7	0.073996
18.7167	0.063629
18.7333	0.048242
18.75	0.036205
18.7667	0.027678
18.7833	0.02395
18.8	0.021173
18.8167	0.019977
18.8333	0.018011
18.85	0.016745
18.8667	0.013789
18.8833	0.007993
18.9	0.003917
18.9167	0.002193
18.9333	0.001669
18.95	0.002024
18.9667	0.00242
18.9833	0.002226
19	0.001962
19.0167	0.00166
19.0333	0.001509
19.05	0.001357
19.0667	0.001516
19.0833	0.001745
19.1	0.001743
19.1167	0.001835
19.1333	0.001967
19.15	0.001959
19.1667	0.001841
19.1833	0.001683
19.2	0.001465
19.2167	0.001211
19.2333	0.001207
19.25	0.001143
19.2667	0.000969
19.2833	0.001026
19.3	0.000962
19.3167	0.001043
19.3333	0.001104
19.35	0.001065
19.3667	0.001096
19.3833	0.000917
19.4	0.000809
19.4167	0.000604
19.4333	0.00051
19.45	0.000435
19.4667	0.000441
19.4833	0.000497
19.5	0.000543
19.5167	0.000672
19.5333	0.000772
19.55	0.001081
19.5667	0.001241
19.5833	0.001081
19.6	0.00149
19.6167	0.001911
19.6333	0.001983
19.65	0.002124
19.6667	0.002596
19.6833	0.003058
19.7	0.003419
19.7167	0.004119
19.7333	0.001829
19.75	-0.007
19.7667	-0.00697
19.7833	-0.0041
19.8	-0.00264
19.8167	-0.001735
19.8333	-0.000801
19.85	-0.000956
19.8667	-0.001302
19.8833	-0.000247
19.9	-2.3e-05
19.9167	-0.000235
19.9333	-0.000748
19.95	-0.001791
19.9667	-0.002795
19.9833	-0.003168
20	-0.002431
20.0167	-0.001632
20.0333	-0.001974
20.05	-0.002306
20.0667	-0.001617
20.0833	-0.001079
20.1	-0.000791
20.1167	-0.000709
20.1333	-0.000678
20.15	-0.000958
20.1667	-0.000907
20.1833	-0.000867
20.2	-0.000596
20.2167	-0.000339
20.2333	-0.000124
20.25	-0.000448
20.2667	-0.000813
20.2833	-0.000717
20.3	-0.000762
20.3167	-0.000628
20.3333	-0.000425
20.35	-0.000122
20.3667	0.000292
20.3833	0.000495
20.4	0.000488
20.4167	0.000493
20.4333	0.000887
20.45	0.001102
20.4667	0.001646
20.4833	0.002021
20.5	0.002205
20.5167	0.002613
20.5333	0.003081
20.55	0.003
20.5667	0.002828
20.5833	0.002527
20.6	0.002525
20.6167	0.002327
20.6333	0.00208
20.65	0.001673
20.6667	0.001236
20.6833	0.001139
20.7	0.000652
20.7167	0.000577
20.7333	0.000392
20.75	0.000368
20.7667	0.000224
20.7833	-0.000561
20.8	-0.001265
20.8167	-0.001769
20.8333	-0.001993
20.85	-0.002817
20.8667	-0.003252
20.8833	-0.002606
20.9	-0.00149
20.9167	-0.001235
20.9333	-0.00179
20.95	-0.001305
20.9667	0.001029
20.9833	0.003544
21	0.006379
21.0167	0.007183
21.0333	0.006417
21.05	0.002131
21.0667	-0.001796
21.0833	0.001848
21.1	0.010382
21.1167	0.019595
21.1333	0.036679
21.15	0.062852
21.1667	0.080346
21.1833	0.088959
21.2	0.081412
21.2167	0.068436
21.2333	0.048879
21.25	0.038322
21.2667	0.033426
21.2833	0.028029
21.3	0.024563
21.3167	0.021526
21.3333	0.01849
21.35	0.010454
21.3667	0.007078
21.3833	0.007682
21.4	0.007586
21.4167	0.00756
21.4333	0.007525
21.45	0.00731
21.4667	0.006775
21.4833	0.00608
21.5	0.005755
21.5167	0.005261
21.5333	0.005067
21.55	0.004634
21.5667	0.00416
21.5833	0.003996
21.6	0.004093
21.6167	0.00388
21.6333	0.003589
21.65	0.003137
21.6667	0.002625
21.6833	0.002374
21.7	0.001972
21.7167	0.001742
21.7333	0.001463
21.75	0.001343
21.7667	0.001114
21.7833	0.001065
21.8	0.000226
21.8167	-0.000872
21.8333	-0.000838
21.85	-0.000994
21.8667	-0.001781
21.8833	-0.002787
21.9	-0.003264
21.9167	-0.004188
21.9333	-0.004651
21.95	-0.004094
21.9667	-0.001857
21.9833	-0.00019
22	0.000547
22.0167	0.000917
22.0333	0.001438
22.05	0.001529
22.0667	0.00185
22.0833	0.001941
22.1	0.002312
22.1167	0.002865
22.1333	0.00298
22.15	0.002996
22.1667	0.002981
22.1833	0.002746
22.2	0.002631
22.2167	0.002509
22.2333	0.002407
22.25	0.001966
22.2667	0.001295
22.2833	0.000894
22.3	0.000383
22.3167	0.000112
22.3333	-0.000119
22.35	-0.000679
22.3667	-0.001099
22.3833	-0.00149
22.4	-0.00221
22.4167	-0.002372
22.4333	-0.001955
22.45	-0.001418
22.4667	-0.001181
22.4833	-0.001224
22.5	-0.001546
22.5167	-0.001742
22.5333	-0.001199
22.55	-0.000856
22.5667	-0.000863
22.5833	-0.00086
22.6	-0.000787
22.6167	-0.000398
22.6333	-1.9e-05
22.65	4.9e-05
22.6667	0.000347
22.6833	0.000575
22.7	0.000583
22.7167	0.000558
22.7333	0.000282
22.75	-4.5e-05
22.7667	-0.000211
22.7833	-0.000738
22.8	-0.001314
22.8167	-0.001404
22.8333	-0.001535
22.85	-0.001607
22.8667	-0.001568
22.8833	-0.001619
22.9	-0.002001
22.9167	-0.001934
22.9333	-0.00121
22.95	-0.000895
22.9667	-0.00091
22.9833	-0.000515
23	-0.00049
23.0167	-0.000357
23.0333	-4.3e-05
23.05	0.00029
23.0667	0.000513
23.0833	0.000627
23.1	0.0009
23.1167	0.001264
23.1333	0.001728
23.15	0.002153
23.1667	0.002467
23.1833	0.002572
23.2	0.002606
23.2167	0.002552
23.2333	0.002319
23.25	0.001996
23.2667	0.001744
23.2833	0.001401
23.3	0.000978
23.3167	0.000326
23.3333	-4.5e-05
23.35	-0.000126
23.3667	-0.000177
23.3833	-0.000348
23.4	-0.000439
23.4167	-0.000769
23.4333	-0.00151
23.45	-0.00191
23.4667	-0.002411
23.4833	-0.002301
23.5	-0.000691
23.5167	0.001558
23.5333	0.001917
23.55	0.001387
23.5667	-0.000224
23.5833	0.005195
23.6	0.017034
23.6167	0.030733
23.6333	0.049942
23.65	0.067211
23.6667	0.084249
23.6833	0.089038
23.7	0.080286
23.7167	0.065284
23.7333	0.051562
23.75	0.03751
23.7667	0.032617
23.7833	0.023975
23.8	0.021173
23.8167	0.01969
23.8333	0.018176
23.85	0.016342
23.8667	0.014629
23.8833	0.013415
23.9	0.012851
23.9167	0.012347
23.9333	0.011661
23.95	0.011076
23.9667	0.010211
23.9833	0.009266
24	0.00828
24.0167	0.007604
24.0333	0.007157
24.05	0.007039
24.0667	0.006662
24.0833	0.006345
24.1	0.006038
24.1167	0.005879
24.1333	0.00573
24.15	0.00548
24.1667	0.005261
24.1833	0.004621
24.2	0.004352
24.2167	0.004371
24.2333	0.004469
24.25	0.004207
24.2667	0.003915
24.2833	0.003693
24.3	0.00338
24.3167	0.003077
24.3333	0.002572
24.35	0.001947
24.3667	0.001582
24.3833	0.001147
24.4	0.000942
24.4167	0.000635
24.4333	0.000177
24.45	-0.000251
24.4667	-0.00032
24.4833	-0.000328
24.5	-0.000186
24.5167	-0.000136
24.5333	-0.000398
24.55	-0.00082
24.5667	-0.001402
24.5833	-0.001644
24.6	-0.001606
24.6167	-0.00131
24.6333	-0.001646
24.65	-0.001522
24.6667	-0.001088
24.6833	-0.000713
24.7	-0.000169
24.7167	0.000154
24.7333	0.000735
24.75	0.000907
24.7667	0.000759
24.7833	0.00022
24.8	2e-06
24.8167	-0.000377
24.8333	-0.000166
24.85	0.000544
24.8667	0.000804
24.8833	0.000635
24.9	0.000555
24.9167	-0.000254
24.9333	-0.000734
24.95	-0.000813
24.9667	-0.000633
24.9833	-0.001322
25	-0.001192
25.0167	-0.00105
25.0333	-0.000739
25.05	-0.000547
25.0667	-0.000465
25.0833	-9.3e-05
25.1	0.000209
25.1167	0.000152
25.1333	0.000427
25.15	0.000982
25.1667	0.001247
25.1833	0.001503
25.2	0.001468
25.2167	0.001355
25.2333	0.001315
25.25	0.001496
25.2667	0.001586
25.2833	0.001646
25.3	0.002096
25.3167	0.002259
25.3333	0.002045
25.35	0.00147
25.3667	0.001266
25.3833	0.001012
25.4	0.000807
25.4167	0.000385
25.4333	0.000715
25.45	0.000655
25.4667	0.000394
25.4833	0.000524
25.5	0.000524
25.5167	0.000185
25.5333	-0.000143
25.55	-0.000271
25.5667	-0.000349
25.5833	-0.000248
25.6	-0.000436
25.6167	-0.000584
25.6333	-0.000602
25.65	-0.000901
25.6667	-0.000809
25.6833	-0.000778
25.7	-0.000966
25.7167	-0.001326
25.7333	-0.001317
25.75	-0.000787
25.7667	-0.000178
25.7833	-0.000159
25.8	-0.00066
25.8167	-0.000462
25.8333	-0.000686
25.85	-0.0007
25.8667	-0.000784
25.8833	-0.001288
25.9	-0.001302
25.9167	-0.000927
25.9333	-0.000925
25.95	-0.000793
25.9667	-0.00052
25.9833	-0.000748
26	-0.000275
26.0167	0.000526
26.0333	0.002555
26.05	0.002444
26.0667	-0.000526
26.0833	-0.002307
26.1	0.008642
26.1167	0.027631
26.1333	0.043437
26.15	0.062444
26.1667	0.079581
26.1833	0.083528
26.2	0.077295
26.2167	0.068491
26.2333	0.052557
26.25	0.044082
26.2667	0.036437
26.2833	0.028212
26.3	0.021178
26.3167	0.016662
26.3333	0.014587
26.35	0.013291
26.3667	0.011985
26.3833	0.01102
26.4	0.010344
26.4167	0.009338
26.4333	0.008752
26.45	0.008086
26.4667	0.00751
26.4833	0.006635
26.5	0.006299
26.5167	0.006123
26.5333	0.005797
26.55	0.005342
26.5667	0.004967
26.5833	0.004641
26.6	0.004196
26.6167	0.004201
26.6333	0.004197
26.65	0.004202
26.6667	0.004148
26.6833	0.004084
26.7	0.00399
26.7167	0.003916
26.7333	0.003714
26.75	0.003872
26.7667	0.00405
26.7833	0.003967
26.8	0.003455
26.8167	0.002964
26.8333	0.002744
26.85	0.002745
26.8667	0.002635
26.8833	0.002476
26.9	0.002226
26.9167	0.002078
26.9333	0.001721
26.95	0.001415
26.9667	0.001059
26.9833	0.000622
27	0.000256
27.0167	-7.9e-05
27.0333	0.000127
27.05	0.000153
27.0667	0.00017
27.0833	-0.000154
27.1	-0.000377
27.1167	-0.00036
27.1333	-0.000292
27.15	-0.000423
27.1667	-0.000425
27.1833	-0.000786
27.2	-0.001248
27.2167	-0.001169
27.2333	-0.000909
27.25	-0.000729
27.2667	-0.000549
27.2833	-2e-05
27.3	0.00018
27.3167	0.000331
27.3333	0.000132
27.35	-8.7e-05
27.3667	-6.6e-05
27.3833	-0.000104
27.4	-0.000273
27.4167	-0.000281
27.4333	-1.8e-05
27.45	0.000215
27.4667	0.000458
27.4833	0.000661
27.5	0.000764
27.5167	0.000818
27.5333	0.000713
27.55	0.000598
27.5667	0.000493
27.5833	0.000128
27.6	-7e-06
27.6167	-2e-06
27.6333	-0.000115
27.65	-3.9e-05
27.6667	-2e-06
27.6833	0.000214
27.7	6.1e-05
27.7167	9.8e-05
27.7333	0.000116
27.75	0.000173
27.7667	0.000141
27.7833	-0.000151
27.8	-0.000403
27.8167	-0.000385
27.8333	-0.000267
27.85	-0.000228
27.8667	-5e-05
27.8833	8.8e-05
27.9	0.000137
27.9167	4.5e-05
27.9333	7.4e-05
27.95	9.3e-05
27.9667	4.2e-05
27.9833	-0.00016
28	-0.000151
28.0167	-0.000102
28.0333	-4e-06
28.05	5.5e-05
28.0667	0.000103
28.0833	1.2e-05
28.1	5e-05
28.1167	0.000179
28.1333	0.000367
28.15	0.000525
28.1667	0.000603
28.1833	0.000711
28.2	0.000749
28.2167	0.000597
28.2333	0.000214
28.25	6.1e-05
28.2667	4.8e-05
28.2833	7.5e-05
28.3	0.000102
28.3167	-3.2e-05
28.3333	3e-06
28.35	-0.000202
28.3667	-0.000947
28.3833	-0.001812
28.4	-0.002187
28.4167	-0.001483
28.4333	-0.000801
28.45	-0.001349
28.4667	-0.000898
28.4833	0.000454
28.5	0.002206
28.5167	0.002958
28.5333	0.001437
28.55	0.000486
28.5667	-0.001735
28.5833	-0.003045
28.6	0.008794
28.6167	0.027133
28.6333	0.04581
28.65	0.059797
28.6667	0.079164
28.6833	0.082852
28.7	0.077659
28.7167	0.063405
28.7333	0.048481
28.75	0.032957
28.7667	0.027562
28.7833	0.022798
28.8	0.019024
28.8167	0.016509
28.8333	0.015794
28.85	0.015319
28.8667	0.014703
28.8833	0.013668
28.9	0.012383
28.9167	0.010927
28.9333	0.009732
28.95	0.008806
28.9667	0.00814
28.9833	0.007944
29	0.007059
29.0167	0.006443
29.0333	0.006048
29.05	0.005312
29.0667	0.004206
29.0833	0.003621
29.1	0.003435
29.1167	0.00327
29.1333	0.002775
29.15	0.00268
29.1667	0.002696
29.1833	0.002681
29.2	0.002896
29.2167	0.003022
29.2333	0.002488
29.25	0.002205
29.2667	0.001661
29.2833	0.001498
29.3	0.001344
29.3167	0.000771
29.3333	0.000899
29.35	0.001238
29.3667	0.000606
29.3833	0.000884
29.4	0.000833
29.4167	0.000682
29.4333	0.000673
29.45	0.000703
29.4667	0.000694
29.4833	0.000455
29.5	0.000286
29.5167	0.000307
29.5333	0.00036
29.55	0.000624
29.5667	0.000737
29.5833	0.00086
29.6	0.001074
29.6167	0.000978
29.6333	0.000993
29.65	0.000949
29.6667	0.000834
29.6833	0.00076
29.7	0.000645
29.7167	0.000521
29.7333	0.000438
29.75	0.000424
29.7667	0.000271
29.7833	5.8e-05
29.8	1.4e-05
29.8167	4.1e-05
29.8333	0.000126
29.85	-9.8e-05
29.8667	-0.000442
29.8833	-0.000816
29.9	-0.0009
29.9167	-0.001185
29.9333	-0.001312
29.95	-0.001488
29.9667	-0.001365
29.9833	-0.001422
30	-0.001698
30.0167	-0.001076
30.0333	-0.000406
30.05	-0.001186
30.0667	-0.000696
30.0833	-0.000525
30.1	-0.000205
30.1167	-0.000226
30.1333	-0.000369
30.15	-0.000152
30.1667	-0.000135
30.1833	0.000102
30.2	0.000589
30.2167	0.000646
30.2333	0.000691
30.25	0.000515
30.2667	0.00036
30.2833	-5.5e-05
30.3	-4e-05
30.3167	-0.000186
30.3333	-0.000223
30.35	-0.00028
30.3667	-0.000208
30.3833	-0.000125
30.4	-0.000452
30.4167	-0.00016
30.4333	-4.8e-05
30.45	0.000173
30.4667	0.000134
30.4833	0.000386
30.5	0.000657
30.5167	0.000398
30.5333	0.000278
30.55	-3.1e-05
30.5667	-1.1e-05
30.5833	-0.000261
30.6	7.9e-05
30.6167	-0.000131
30.6333	-0.000381
30.65	-3.2e-05
30.6667	-6.2e-05
30.6833	-0.000273
30.7	-0.000273
30.7167	-0.000804
30.7333	-0.001084
30.75	-0.001025
30.7667	-0.000936
30.7833	-0.000547
30.8	-0.000248
30.8167	-9.9e-05
30.8333	-0.000129
30.85	4.1e-05
30.8667	0.000471
30.8833	0.00093
30.9	0.00148
30.9167	0.00148
30.9333	0.001412
30.95	0.001423
30.9667	0.001434
30.9833	0.001436
31	0.002277
31.0167	0.003399
31.0333	0.003242
31.05	0.000845
31.0667	-0.002312
31.0833	-0.002128
31.1	0.007615
31.1167	0.022628
31.1333	0.041433
31.15	0.057968
31.1667	0.076593
31.1833	0.084708
31.2	0.082542
31.2167	0.066627
31.2333	0.048994
31.25	0.03453
31.2667	0.027316
31.2833	0.024292
31.3	0.022489
31.3167	0.020135
31.3333	0.017593
31.35	0.01526
31.3667	0.013728
31.3833	0.012475
31.4	0.011343
31.4167	0.01026
31.4333	0.009179
31.45	0.008207
31.4667	0.006746
31.4833	0.005704
31.5	0.004533
31.5167	0.003941
31.5333	0.003661
31.55	0.00325
31.5667	0.00282
31.5833	0.002519
31.6	0.002308
31.6167	0.002038
31.6333	0.001718
31.65	0.001468
31.6667	0.001498
31.6833	0.001668
31.7	0.001788
31.7167	0.001738
31.7333	0.001848
31.75	0.001989
31.7667	0.002069
31.7833	0.0022
31.8	0.00235
31.8167	0.001931
31.8333	0.001252
31.85	0.001022
31.8667	0.000793
31.8833	0.000744
31.9	0.000654
31.9167	0.000545
31.9333	0.000176
31.95	-3e-06
31.9667	-8.3e-05
31.9833	-0.000272
32	-0.000451
32.0167	-0.000681
32.0333	-0.00098
32.05	-0.00112
32.0667	-0.00124
32.0833	-0.00127
32.1	-0.001039
32.1167	-0.000749
32.1333	-0.000439
32.15	-0.000379
32.1667	-0.000379
32.1833	-0.000169
32.2	-0.000179
32.2167	-0.000119
32.2333	-5.9e-05
32.25	0.000122
32.2667	0.000442
32.2833	0.000813
32.3	0.001103
32.3167	0.001004
32.3333	0.001106
32.35	0.001028
32.3667	0.00112
32.3833	0.001142
32.4	0.001174
32.4167	0.000886
32.4333	0.00087
32.45	0.000723
32.4667	0.001047
32.4833	0.001081
32.5	0.001554
32.5167	0.001578
32.5333	0.001212
32.55	0.001076
32.5667	0.0004
32.5833	0.000224
32.6	0.000518
32.6167	0.001172
32.6333	0.001304
32.65	-0.000243
32.6667	-0.002011
32.6833	-0.001769
32.7	-0.001146
32.7167	-0.001294
32.7333	-0.001525
32.75	-0.001097
32.7667	-0.000718
32.7833	-0.00105
32.8	-0.001231
32.8167	-0.000963
32.8333	-0.00035
32.85	-6e-06
32.8667	-0.000143
32.8833	-0.00029
32.9	-0.000296
32.9167	0.000257
32.9333	0.000665
32.95	0.000242
32.9667	-0.00019
32.9833	-0.000302
33	-0.000235
33.0167	-0.000667
33.0333	-0.000986
33.05	-0.000504
33.0667	-0.000543
33.0833	-0.000672
33.1	-0.0006
33.1167	-0.000639
33.1333	-0.001043
33.15	-0.001598
33.1667	-0.001953
33.1833	-0.001888
33.2	-0.001762
33.2167	-0.001527
33.2333	-0.001257
33.25	-0.000907
33.2667	-0.000437
33.2833	-0.000357
33.3	8.3e-05
33.3167	0.000523
33.3333	0.00059
33.35	0.000778
[truncated: 10 more rows]

## Sheet: Fig 3_data
Fig 3F
E328K					L348F					A350S
DP_X	DP_Y	NDH_X	NDH_Y		DP_X	DP_Y	NDH_X	NDH_Y		DP_X	DP_Y	Fit_X	Fit_Y	NDH_X	NDH_Y
0.083333	-0.01591	0.163382	-0.47755		0.083333	-0.00975	0.163382	2.47981		0.083333	-0.00395	0.019084	-15.417	0.163382	-15.1939
0.1	-0.01236	0.309725	-0.25092		0.1	-0.00554	0.309725	0.385331		0.1	-0.00079	0.163382	-15.1247	0.309725	-14.4499
0.116667	-0.01091	0.458113	-0.83909		0.116667	-0.00233	0.458113	0.571849		0.116667	0.000229	0.309725	-14.4942	0.458113	-13.6638
0.133333	-0.00945	0.608546	-1.03407		0.133333	-0.00046	0.608546	-0.53139		0.133333	0.001168	0.458113	-13.6639	0.608546	-12.5378
0.15	-0.00879	0.761024	-0.59469		0.15	0.001276	0.761024	-1.1894		0.15	0.001981	0.608546	-12.5903	0.761024	-11.1692
0.166667	-0.00943	0.915547	-1.8813		0.166667	0.002639	0.915547	-0.20877		0.166667	0.002627	0.761024	-11.255	0.915547	-9.85469
0.183333	-0.00906	1.07211	-1.24232		0.183333	0.004714	1.07211	1.27539		0.183333	0.002813	0.915547	-9.69807	1.07211	-8.01678
0.2	-0.00729	1.23073	-1.57005		0.2	0.006541	1.23073	-0.17576		0.2	0.002747	1.07211	-8.03705	1.23073	-6.46468
0.216667	-0.0059	1.39139	-1.86577		0.216667	0.010168	1.39139	0.663668		0.216667	0.002597	1.23073	-6.43604	1.39139	-4.98558
0.233333	-0.00484	1.55409	0.240737		0.233333	0.012958	1.55409	-0.00655		0.233333	0.00316	1.39139	-5.03436	1.55409	-3.92818
0.25	-0.00395	1.71884	-0.62818		0.25	0.015119	1.71884	-0.49552		0.25	0.003764	1.55409	-3.89632	1.71884	-2.84177
0.266667	-0.00248	1.88563	-0.61489		0.266667	0.015941	1.88563	0.271676		0.266667	0.004577	1.71884	-3.01626	1.88563	-2.49208
0.283333	-0.00163				0.283333	0.017349				0.283333	0.005139	1.88563	-2.35231
0.3	-0.00139				0.3	0.016829				0.3	0.004571
0.316667	-0.00116				0.316667	0.014006				0.316667	0.004045
0.333333	-9.1e-05				0.333333	0.011602				0.333333	0.003979
0.35	0.000938				0.35	0.009156				0.35	0.003012
0.366667	0.00272				0.366667	0.006291				0.366667	0.002045
0.383333	0.004376				0.383333	0.004431				0.383333	0.000367
0.4	0.006128				0.4	0.003675				0.4	-0.00152
0.416667	0.006666				0.416667	0.001202				0.416667	-0.00312
0.433333	0.006661				0.433333	-0.00148				0.433333	-0.00438
0.45	0.007199				0.45	-0.0037				0.45	-0.00601
0.466667	0.008408				0.466667	-0.00584				0.466667	-0.0069
0.483333	0.010245				0.483333	-0.00563				0.483333	-0.00711
0.5	0.011285				0.5	-0.00657				0.5	-0.00808
0.516667	0.011868				0.516667	-0.00831				0.516667	-0.00883
0.533333	0.01333				0.533333	-0.01004				0.533333	-0.00934
0.55	0.01383				0.55	-0.01333				0.55	-0.00947
0.566667	0.014162				0.566667	-0.01477				0.566667	-0.00968
0.583333	0.013991				0.583333	-0.01601				0.583333	-0.00985
0.6	0.01324				0.6	-0.01698				0.6	-0.01035
0.616667	0.010903				0.616667	-0.01792				0.616667	-0.01026
0.633333	0.008733				0.633333	-0.01731				0.633333	-0.00988
0.65	0.006354				0.65	-0.01595				0.65	-0.01042
0.666667	0.0041				0.666667	-0.01383				0.666667	-0.00924
0.683333	0.002768				0.683333	-0.01234				0.683333	-0.00676
0.7	8.3e-05				0.7	-0.0108				0.7	-0.00542
0.716667	-0.00092				0.716667	-0.00898				0.716667	-0.00366
0.733333	-0.00314				0.733333	-0.0074				0.733333	-0.00202
0.75	-0.00423				0.75	-0.00679				0.75	-0.00092
0.766667	-0.00419				0.766667	-0.00568				0.766667	-0.00067
0.783333	-0.00436				0.783333	-0.00502				0.783333	0.000763
0.8	-0.00407				0.8	-0.00406				0.8	0.001564
0.816667	-0.00536				0.816667	-0.00293				0.816667	0.002239
0.833333	-0.00556				0.833333	-0.00189				0.833333	0.003928
0.85	-0.00547				0.85	-0.00021				0.85	0.006622
0.866667	-0.00672				0.866667	0.002425				0.866667	0.008311
0.883333	-0.00672				0.883333	0.004936				0.883333	0.010921
0.9	-0.00635				0.9	0.005854				0.9	0.012611
0.916667	-0.00468				0.916667	0.006644				0.916667	0.013337
0.933333	-0.00062				0.933333	0.007309				0.933333	0.013435
0.95	0.003227				0.95	0.007345				0.95	0.013826
0.966667	0.006237				0.966667	0.004577				0.966667	0.016018
0.983333	0.005773				0.983333	0.001264				0.983333	0.017749
1	0.006501				1	0.000521				1	0.027895
1.01667	0.009369				1.01667	0.00095				1.01667	0.026486
1.03333	-0.01364				1.03333	-0.01968				1.03333	-0.01369
1.05	-0.0397				1.05	-0.02277				1.05	-0.10805
1.06667	-0.0293				1.06667	-0.03013				1.06667	-0.18147
1.08333	-0.01768				1.08333	-0.01258				1.08333	-0.24541
1.1	-0.00207				1.1	0.018821				1.1	-0.23473
1.11667	0.011612				1.11667	0.031252				1.11667	-0.17574
1.13333	0.032079				1.13333	0.030244				1.13333	-0.118
1.15	0.034501				1.15	0.028315				1.15	-0.07914
1.16667	0.032108				1.16667	0.024963				1.16667	-0.02471
1.18333	0.030679				1.18333	0.021903				1.18333	-0.01369
1.2	0.028749				1.2	0.019724				1.2	-0.01921
1.21667	0.024938				1.21667	0.017629				1.21667	-0.02679
1.23333	0.023514				1.23333	0.015994				1.23333	-0.0293
1.25	0.021838				1.25	0.014485				1.25	-0.02908
1.26667	0.018446				1.26667	0.015111				1.26667	-0.03318
1.28333	0.016143				1.28333	0.014147				1.28333	-0.03791
1.3	0.016595				1.3	0.012359				1.3	-0.04218
1.31667	0.017135				1.31667	0.010992				1.31667	-0.04443
1.33333	0.018302				1.33333	0.010712				1.33333	-0.0447
1.35	0.019385				1.35	0.01014				1.35	-0.04276
1.36667	0.018961				1.36667	0.00961				1.36667	-0.03813
1.38333	0.019458				1.38333	0.009414				1.38333	-0.03673
1.4	0.019939				1.4	0.009288				1.4	-0.03813
1.41667	0.020087				1.41667	0.009751				1.41667	-0.03376
1.43333	0.018979				1.43333	0.01059				1.43333	-0.02729
1.45	0.019295				1.45	0.011555				1.45	-0.02384
1.46667	0.021075				1.46667	0.012687				1.46667	-0.0203
1.48333	0.021977				1.48333	0.013024				1.48333	-0.01726
1.5	0.021136				1.5	0.013066				1.5	-0.01138
1.51667	0.021721				1.51667	0.014326				1.51667	-0.00718
1.53333	0.022138				1.53333	0.015293				1.53333	-0.0046
1.55	0.022513				1.55	0.014753				1.55	-0.00194
1.56667	0.022302				1.56667	0.013962				1.56667	0.001677
1.58333	0.02117				1.58333	0.014175				1.58333	0.003436
1.6	0.02017				1.6	0.01352				1.6	0.005548
1.61667	0.017078				1.61667	0.012159				1.61667	0.007451
1.63333	0.01654				1.63333	0.010254				1.63333	0.008265
1.65	0.014118				1.65	0.008683				1.65	0.010293
1.66667	0.01203				1.66667	0.007364				1.66667	0.01094
1.68333	0.012832				1.68333	0.006379				1.68333	0.010582
1.7	0.00911				1.7	0.004581				1.7	0.010182
1.71667	0.008654				1.71667	0.002748				1.71667	0.010786
1.73333	0.011254				1.73333	0.002631				1.73333	0.011642
1.75	0.013226				1.75	-0.00159				1.75	0.011787
1.76667	0.010508				1.76667	-0.00635				1.76667	0.011345
1.78333	0.007331				1.78333	-0.00957				1.78333	0.01128
1.8	0.008327				1.8	-0.01262				1.8	0.011173
1.81667	0.012336				1.81667	-0.01696				1.81667	0.010186
1.83333	0.01174				1.83333	-0.01833				1.83333	0.008636
1.85	0.004403				1.85	-0.02155				1.85	0.007167
1.86667	-0.00888				1.86667	-0.0235				1.86667	0.007247
1.88333	-0.01638				1.88333	-0.02701				1.88333	0.007077
1.9	-0.02011				1.9	-0.03984				1.9	0.006152
1.91667	-0.01961				1.91667	-0.05024				1.91667	0.005312
1.93333	-0.01811				1.93333	-0.05301				1.93333	0.004513
1.95	-0.0179				1.95	-0.0555				1.95	0.003505
1.96667	-0.01632				1.96667	-0.06171				1.96667	0.00325
1.98333	-0.0144				1.98333	-0.06695				1.98333	0.00174
2	-0.01272				2	-0.07302				2	0.000815
2.01667	-0.01284				2.01667	-0.08045				2.01667	0.000979
2.03333	-0.01196				2.03333	-0.08366				2.03333	5.5e-05
2.05	-0.00945				2.05	-0.08494				2.05	-0.00074
2.06667	-0.00597				2.06667	-0.08718				2.06667	-0.00146
2.08333	-0.00438				2.08333	-0.08712				2.08333	-0.00262
2.1	-0.00167				2.1	-0.08699				2.1	-0.0042
2.11667	0.001345				2.11667	-0.0845				2.11667	-0.00511
2.13333	0.00402				2.13333	-0.081				2.13333	-0.00493
2.15	0.005815				2.15	-0.07997				2.15	-0.00504
2.16667	0.008825				2.16667	-0.07828				2.16667	-0.00385
2.18333	0.012212				2.18333	-0.0778				2.18333	-0.00405
2.2	0.012405				2.2	-0.07622				2.2	-0.00458
2.21667	0.010509				2.21667	-0.07133				2.21667	-0.00507
2.23333	0.009325				2.23333	-0.06681				2.23333	-0.00459
2.25	0.009188				2.25	-0.05961				2.25	-0.00496
2.26667	0.010014				2.26667	-0.05371				2.26667	-0.00452
2.28333	0.012137				2.28333	-0.04877				2.28333	-0.00246
2.3	0.009913				2.3	-0.04353				2.3	-0.00132
2.31667	0.006985				2.31667	-0.03852				2.31667	-0.0008
2.33333	0.004685				2.33333	-0.03443				2.33333	2.1e-05
2.35	0.002845				2.35	-0.03214				2.35	0.001708
2.36667	0.000462				2.36667	-0.02859				2.36667	0.004735
2.38333	-0.00163				2.38333	-0.02567				2.38333	0.005795
2.4	-0.00338				2.4	-0.02177				2.4	0.006394
2.41667	-0.00453				2.41667	-0.01834				2.41667	0.005611
2.43333	-0.00393				2.43333	-0.01668				2.43333	0.004828
2.45	-0.00282				2.45	-0.01551				2.45	0.006306
2.46667	-0.00267				2.46667	-0.01494				2.46667	0.005481
2.48333	-0.00328				2.48333	-0.0144				2.48333	0.005033
2.5	-0.00376				2.5	-0.01383				2.5	0.006135
2.51667	-0.00368				2.51667	-0.01336				2.51667	0.007027
2.53333	-0.00297				2.53333	-0.01264				2.53333	0.007835
2.55	-0.00256				2.55	-0.01267				2.55	0.005921
2.56667	-0.00189				2.56667	-0.01324				2.56667	0.004846
2.58333	-0.00026				2.58333	-0.01403				2.58333	0.005236
2.6	0.000712				2.6	-0.01389				2.6	0.005966
2.61667	0.000357				2.61667	-0.01393				2.61667	0.004811
2.63333	-0.00105				2.63333	-0.01464				2.63333	0.002024
2.65	-0.0022				2.65	-0.01456				2.65	0.001497
2.66667	-0.00343				2.66667	-0.01431				2.66667	0.001473
2.68333	-0.00504				2.68333	-0.01368				2.68333	0.000192
2.7	-0.00679				2.7	-0.01237				2.7	-0.00105
2.71667	-0.00878				2.71667	-0.01094				2.71667	-0.00095
2.73333	-0.00993				2.73333	-0.00959				2.73333	-0.00277
2.75	-0.01016				2.75	-0.00887				2.75	-0.00355
2.76667	-0.01073				2.76667	-0.00862				2.76667	-0.00378
2.78333	-0.01176				2.78333	-0.00811				2.78333	-0.00418
2.8	-0.01307				2.8	-0.0077				2.8	-0.00571
2.81667	-0.0147				2.81667	-0.00684				2.81667	-0.00766
2.83333	-0.01611				2.83333	-0.0069				2.83333	-0.00939
2.85	-0.01661				2.85	-0.00691				2.85	-0.01093
2.86667	-0.01652				2.86667	-0.00538				2.86667	-0.01046
2.88333	-0.01585				2.88333	-0.00301				2.88333	-0.01087
2.9	-0.01374				2.9	-0.00168				2.9	-0.0117
2.91667	-0.01235				2.91667	-0.00036				2.91667	-0.01253
2.93333	-0.0113				2.93333	0.002098				2.93333	-0.01344
2.95	-0.01151				2.95	0.005265				2.95	-0.0141
2.96667	-0.01079				2.96667	0.008767				2.96667	-0.01401
2.98333	-0.00941				2.98333	0.010846				2.98333	-0.01283
3	-0.00781				3	0.011773				3	-0.01072
3.01667	-0.00616				3.01667	0.01212				3.01667	-0.01009
3.03333	-0.00314				3.03333	0.014309				3.03333	-0.00978
3.05	-0.00032				3.05	0.018006				3.05	-0.00843
3.06667	0.002746				3.06667	0.0248				3.06667	-0.00734
3.08333	0.005018				3.08333	0.030799				3.08333	-0.00592
3.1	0.006294				3.1	0.037034				3.1	-0.00377
3.11667	0.006757				3.11667	0.0406				3.11667	-0.00153
3.13333	0.007262				3.13333	0.020594				3.13333	0.000829
3.15	0.008646				3.15	4.3e-05				3.15	0.002938
3.16667	0.012124				3.16667	-0.01657				3.16667	0.006052
3.18333	0.014848				3.18333	-0.02343				3.18333	0.008412
3.2	0.016573				3.2	-0.0253				3.2	0.010438
3.21667	0.018469				3.21667	-0.0249				3.21667	0.011291
3.23333	0.019821				3.23333	-0.01742				3.23333	0.012227
3.25	0.020628				3.25	-0.01157				3.25	0.013625
3.26667	0.021603				3.26667	-0.01314				3.26667	0.014729
3.28333	0.022285				3.28333	-0.01068				3.28333	0.01353
3.3	0.022647				3.3	-0.00291				3.3	0.014007
3.31667	0.025206				3.31667	0.005463				3.31667	0.014148
3.33333	0.027221				3.33333	0.011739				3.33333	0.010877
3.35	0.028482				3.35	0.016592				3.35	0.007062
3.36667	0.028152				3.36667	0.023789				3.36667	0.002075
3.38333	0.027529				3.38333	0.02839				3.38333	0.000437
3.4	0.028645				3.4	0.037009				3.4	-0.00384
3.41667	0.029074				3.41667	0.045261				3.41667	-0.01109
3.43333	0.029251				3.43333	0.047525				3.43333	-0.01486
3.45	0.028801				3.45	0.050878				3.45	-0.01428
3.46667	0.028476				3.46667	0.056366				3.46667	-0.01541
3.48333	0.028695				3.48333	0.062399				3.48333	-0.01157
3.5	0.029565				3.5	0.056674				3.5	-0.01442
3.51667	0.032254				3.51667	0.062717				3.51667	-0.0287
3.53333	-0.01526				3.53333	0.022287				3.53333	-0.08389
3.55	-0.12549				3.55	-0.0982				3.55	-0.34034
3.56667	-0.23433				3.56667	-0.24744				3.56667	-0.77489
3.58333	-0.29675				3.58333	-0.34933				3.58333	-1.2963
3.6	-0.27668				3.6	-0.39902				3.6	-1.73926
3.61667	-0.25338				3.61667	-0.4019				3.61667	-2.04252
3.63333	-0.16874				3.63333	-0.3357				3.63333	-2.21644
3.65	-0.00996				3.65	-0.17291				3.65	-2.15343
3.66667	0.123789				3.66667	0.000559				3.66667	-1.86207
3.68333	0.173718				3.68333	0.124537				3.68333	-1.423
3.7	0.180679				3.7	0.176288				3.7	-1.01115
3.71667	0.151209				3.71667	0.19557				3.71667	-0.71439
3.73333	0.110142				3.73333	0.181442				3.73333	-0.53499
3.75	0.042991				3.75	0.167858				3.75	-0.44631
3.76667	-0.00833				3.76667	0.154609				3.76667	-0.40198
3.78333	-0.02755				3.78333	0.145338				3.78333	-0.36815
3.8	-0.03393				3.8	0.13907				3.8	-0.35249
3.81667	-0.04142				3.81667	0.134527				3.81667	-0.32536
3.83333	-0.0477				3.83333	0.126091				3.83333	-0.30467
3.85	-0.04645				3.85	0.116566				3.85	-0.27746
3.86667	-0.04473				3.86667	0.109804				3.86667	-0.25699
3.88333	-0.04456				3.88333	0.106601				3.88333	-0.23342
3.9	-0.04564				3.9	0.105476				3.9	-0.20169
3.91667	-0.04781				3.91667	0.104974				3.91667	-0.16067
3.93333	-0.04868				3.93333	0.096391				3.93333	-0.15737
3.95	-0.04837				3.95	0.06499				3.95	-0.14891
3.96667	-0.04908				3.96667	0.031203				3.96667	-0.13937
3.98333	-0.05308				3.98333	0.018517				3.98333	-0.12883
4	-0.05715				4	0.012385				4	-0.11904
4.01667	-0.06398				4.01667	0.005563				4.01667	-0.10983
4.03333	-0.06985				4.03333	0.001882				4.03333	-0.09987
4.05	-0.07618				4.05	-0.00172				4.05	-0.09406
4.06667	-0.08352				4.06667	-0.00527				4.06667	-0.09205
4.08333	-0.08998				4.08333	-0.00368				4.08333	-0.09079
4.1	-0.09771				4.1	-0.00487				4.1	-0.08766
4.11667	-0.10552				4.11667	-0.00719				4.11667	-0.0846
4.13333	-0.10784				4.13333	-0.00866				4.13333	-0.08072
4.15	-0.09747				4.15	-0.00972				4.15	-0.07771
4.16667	-0.09426				4.16667	-0.01053				4.16667	-0.07407
4.18333	-0.09805				4.18333	-0.00996				4.18333	-0.07097
4.2	-0.08738				4.2	-0.00858				4.2	-0.06964
4.21667	-0.07454				4.21667	-0.00795				4.21667	-0.06889
4.23333	-0.07409				4.23333	-0.00792				4.23333	-0.0676
4.25	-0.09177				4.25	-0.00788				4.25	-0.06542
4.26667	-0.10333				4.26667	-0.00814				4.26667	-0.06333
4.28333	-0.10167				4.28333	-0.0058				4.28333	-0.06125
4.3	-0.11667				4.3	-0.00319				4.3	-0.05895
4.31667	-0.11943				4.31667	-0.00317				4.31667	-0.05556
4.33333	-0.09422				4.33333	-0.00356				4.33333	-0.05065
4.35	-0.07763				4.35	-0.00232				4.35	-0.04616
4.36667	-0.06707				4.36667	-0.00104				4.36667	-0.04255
4.38333	-0.04479				4.38333	3.5e-05				4.38333	-0.03865
4.4	-0.06167				4.4	-0.0006				4.4	-0.03387
4.41667	-0.10756				4.41667	-0.00236				4.41667	-0.02963
4.43333	-0.09387				4.43333	-0.00337				4.43333	-0.02707
4.45	-0.11209				4.45	-0.00538				4.45	-0.0225
4.46667	-0.13218				4.46667	-0.00681				4.46667	-0.01906
4.48333	-0.14186				4.48333	-0.00819				4.48333	-0.01687
4.5	-0.12669				4.5	-0.0089				4.5	-0.01184
4.51667	-0.14545				4.51667	-0.00983				4.51667	-0.00652
4.53333	-0.13653				4.53333	-0.0126				4.53333	-0.00316
4.55	-0.12334				4.55	-0.01374				4.55	-0.00043
4.56667	-0.122				4.56667	-0.0158				4.56667	0.001
4.58333	-0.0929				4.58333	-0.01903				4.58333	0.002508
4.6	-0.08628				4.6	-0.02413				4.6	0.002426
4.61667	-0.0704				4.61667	-0.0285				4.61667	0.001004
4.63333	-0.06611				4.63333	-0.03149				4.63333	-0.00029
4.65	-0.04671				4.65	-0.03269				4.65	-0.00205
4.66667	-0.04129				4.66667	-0.03304				4.66667	-0.00243
4.68333	-0.03864				4.68333	-0.03411				4.68333	-0.00318
4.7	-0.08476				4.7	-0.03337				4.7	-0.00452
4.71667	-0.0743				4.71667	-0.03396				4.71667	-0.00644
4.73333	-0.04804				4.73333	-0.03397				4.73333	-0.00661
4.75	-0.05164				4.75	-0.03389				4.75	-0.00661
4.76667	-0.06127				4.76667	-0.03373				4.76667	-0.00648
4.78333	-0.07655				4.78333	-0.03182				4.78333	-0.00786
4.8	-0.08422				4.8	-0.02961				4.8	-0.00861
4.81667	-0.11005				4.81667	-0.02418				4.81667	-0.00823
4.83333	-0.11323				4.83333	-0.02033				4.83333	-0.00721
4.85	-0.11683				4.85	-0.01649				4.85	-0.00773
4.86667	-0.12131				4.86667	-0.01411				4.86667	-0.00759
4.88333	-0.11357				4.88333	-0.01273				4.88333	-0.00459
4.9	-0.10998				4.9	-0.01093				4.9	-0.00378
4.91667	-0.0969				4.91667	-0.00894				4.91667	-0.00439
4.93333	-0.07407				4.93333	-0.00549				4.93333	-0.00332
4.95	-0.05932				4.95	-0.00245				4.95	0.000218
4.96667	-0.06007				4.96667	0.000757				4.96667	0.003546
4.98333	-0.05976				4.98333	0.002748				4.98333	0.002227
5	-0.06253				5	0.005562				5	0.001494
5.01667	-0.04959				5.01667	0.006082				5.01667	0.003105
5.03333	-0.05579				5.03333	0.005137				5.03333	0.005554
5.05	-0.05055				5.05	0.00595				5.05	0.005239
5.06667	-0.02841				5.06667	0.007642				5.06667	0.003417
5.08333	-0.03473				5.08333	0.011302				5.08333	0.002345
5.1	-0.03408				5.1	0.015597				5.1	0.002009
5.11667	-0.03753				5.11667	0.020426				5.11667	0.00272
5.13333	-0.04358				5.13333	0.02287				5.13333	0.002385
5.15	-0.03288				5.15	0.022215				5.15	0.000793
5.16667	-0.01088				5.16667	0.022565				5.16667	-0.00159
5.18333	0.015396				5.18333	0.020612				5.18333	-0.00294
5.2	0.03308				5.2	0.017583				5.2	-0.0039
5.21667	0.035416				5.21667	0.014774				5.21667	-0.00365
5.23333	0.031429				5.23333	0.013472				5.23333	-0.00465
5.25	0.015636				5.25	0.010369				5.25	-0.00407
5.26667	-0.0002				5.26667	0.005466				5.26667	-0.00491
5.28333	0.001885				5.28333	0.003746				5.28333	-0.00537
5.3	-0.01775				5.3	0.000727				5.3	-0.00466
5.31667	-0.02074				5.31667	-0.00198				5.31667	-0.00395
5.33333	-0.01266				5.33333	-0.00677				5.33333	-0.00371
5.35	-0.02046				5.35	-0.01073				5.35	-0.00355
5.36667	-0.0208				5.36667	-0.01502				5.36667	-0.00507
5.38333	-0.01679				5.38333	-0.0132				5.38333	-0.0062
5.4	-0.01904				5.4	-0.00307				5.4	-0.00541
5.41667	-0.01981				5.41667	0.00045				5.41667	-0.00438
5.43333	-0.00634				5.43333	0.00162				5.43333	-0.00355
5.45	-0.00033				5.45	0.002413				5.45	-0.00242
5.46667	0.011007				5.46667	0.005593				5.46667	-0.00151
5.48333	0.002494				5.48333	0.008772				5.48333	0.000158
5.5	0.008309				5.5	0.011757				5.5	0.002161
5.51667	-6.1e-05				5.51667	0.012949				5.51667	0.003074
5.53333	0.005552				5.53333	0.012131				5.53333	0.003988
5.55	0.014683				5.55	0.009722				5.55	0.004734
5.56667	0.003507				5.56667	0.008235				5.56667	0.00481
5.58333	0.012889				5.58333	0.007794				5.58333	0.003979
5.6	-0.00172				5.6	0.007725				5.6	0.002861
5.61667	-0.0029				5.61667	0.008846				5.61667	0.002288
5.63333	0.027161				5.63333	0.010931				5.63333	0.002594
5.65	0.027661				5.65	0.012387				5.65	0.002356
5.66667	0.017444				5.66667	0.01397				5.66667	0.002871
5.68333	-0.00161				5.68333	0.012579				5.68333	0.002507
5.7	-0.00897				5.7	0.009522				5.7	0.003148
5.71667	-0.01296				5.71667	0.009001				5.71667	0.005254
5.73333	0.006211				5.73333	0.007852				5.73333	0.006565
5.75	0.014283				5.75	0.006452				5.75	0.00662
5.76667	-0.00825				5.76667	0.00522				5.76667	0.005502
5.78333	0.012884				5.78333	0.004909				5.78333	0.003715
5.8	0.017744				5.8	0.006282				5.8	0.004481
5.81667	0.004943				5.81667	0.007347				5.81667	0.003908
5.83333	0.017597				5.83333	0.008203				5.83333	0.003376
5.85	0.024558				5.85	0.007384				5.85	0.003434
5.86667	0.02574				5.86667	0.005226				5.86667	0.004287
5.88333	0.020684				5.88333	0.003695				5.88333	0.006354
5.9	0.021488				5.9	0.003426				5.9	0.009092
5.91667	0.03236				5.91667	0.003518				5.91667	0.009024
5.93333	0.038167				5.93333	0.004279				5.93333	0.006486
5.95	0.029572				5.95	0.007678				5.95	0.004492
5.96667	0.015407				5.96667	0.011746				5.96667	0.001912
5.98333	0.00229				5.98333	0.010121				5.98333	0.003519
6	0.018639				6	0.010125				6	0.001567
6.01667	0.03978				6.01667	0.004666				6.01667	0.019754
6.03333	0.013233				6.03333	-0.02135				6.03333	0.000511
6.05	-0.08658				6.05	-0.11779				6.05	-0.17859
6.06667	-0.18841				6.06667	-0.2543				6.06667	-0.53788
6.08333	-0.25151				6.08333	-0.37837				6.08333	-1.0393
6.1	-0.25585				6.1	-0.46448				6.1	-1.53765
6.11667	-0.25135				6.11667	-0.51323				6.11667	-1.90227
6.13333	-0.19481				6.13333	-0.48226				6.13333	-2.1451
6.15	-0.05676				6.15	-0.37258				6.15	-2.16845
6.16667	0.093192				6.16667	-0.24716				6.16667	-1.94282
6.18333	0.167358				6.18333	-0.15891				6.18333	-1.57865
6.2	0.177459				6.2	-0.08187				6.2	-1.20848
6.21667	0.143469				6.21667	-0.03354				6.21667	-0.92465
6.23333	0.086954				6.23333	-0.01171				6.23333	-0.7501
6.25	0.065525				6.25	-0.00852				6.25	-0.63224
6.26667	0.032833				6.26667	-0.01373				6.26667	-0.54326
6.28333	0.01806				6.28333	-0.01791				6.28333	-0.49657
6.3	-0.01068				6.3	-0.01788				6.3	-0.45578
6.31667	-0.03081				6.31667	-0.01919				6.31667	-0.42119
6.33333	-0.03985				6.33333	-0.02013				6.33333	-0.37275
6.35	-0.02473				6.35	-0.02014				6.35	-0.32757
6.36667	0.010149				6.36667	-0.02095				6.36667	-0.29847
6.38333	0.021627				6.38333	-0.02004				6.38333	-0.2743
6.4	0.030504				6.4	-0.01901				6.4	-0.2298
6.41667	0.041697				6.41667	-0.01915				6.41667	-0.18709
6.43333	0.050085				6.43333	-0.01892				6.43333	-0.15212
6.45	0.039632				6.45	-0.01814				6.45	-0.13093
6.46667	0.034664				6.46667	-0.01832				6.46667	-0.1115
6.48333	0.030282				6.48333	-0.01825				6.48333	-0.09157
6.5	0.026211				6.5	-0.01811				6.5	-0.08005
6.51667	0.023857				6.51667	-0.0176				6.51667	-0.07549
6.53333	0.022509				6.53333	-0.01864				6.53333	-0.06791
6.55	0.021244				6.55	-0.01997				6.55	-0.05861
6.56667	0.019518				6.56667	-0.01946				6.56667	-0.05153
6.58333	0.014443				6.58333	-0.01756				6.58333	-0.04698
6.6	0.010874				6.6	-0.0146				6.6	-0.03627
6.61667	0.008591				6.61667	-0.01379				6.61667	-0.02685
6.63333	0.007648				6.63333	-0.01256				6.63333	-0.02057
6.65	0.006579				6.65	-0.01053				6.65	-0.0168
6.66667	0.006179				6.66667	-0.0098				6.66667	-0.01388
6.68333	0.005194				6.68333	-0.01079				6.68333	-0.01049
6.7	0.004231				6.7	-0.01302				6.7	-0.0089
6.71667	0.002112				6.71667	-0.01229				6.71667	-0.00844
6.73333	0.000829				6.73333	-0.0078				6.73333	-0.00585
6.75	-0.00351				6.75	-0.00206				6.75	-0.00284
6.76667	-0.00282				6.76667	0.003022				6.76667	0.000261
6.78333	-0.00239				6.78333	0.00341				6.78333	8e-06
6.8	-0.004				6.8	0.002839				6.8	-0.00134
6.81667	-0.00758				6.81667	0.002284				6.81667	-0.00134
6.83333	-0.0102				6.83333	0.000934				6.83333	-0.00224
6.85	-0.01055				6.85	0.003059				6.85	-0.00311
6.86667	-0.01015				6.86667	0.006398				6.86667	-0.00273
6.88333	-0.01273				6.88333	0.006136				6.88333	-0.00289
6.9	-0.01665				6.9	0.003692				6.9	-0.00359
6.91667	-0.02146				6.91667	0.00067				6.91667	-0.00489
6.93333	-0.02614				6.93333	-9.1e-05				6.93333	-0.00647
6.95	-0.02663				6.95	-0.00098				6.95	-0.0081
6.96667	-0.01972				6.96667	-0.00191				6.96667	-0.01039
6.98333	0.002102				6.98333	-0.00401				6.98333	-0.01135
7	0.003158				7	-0.00587				7	-0.01277
7.01667	-0.00655				7.01667	-0.0069				7.01667	-0.01322
7.03333	-0.0088				7.03333	-0.0081				7.03333	-0.01359
7.05	-0.00821				7.05	-0.01071				7.05	-0.01254
7.06667	-0.00628				7.06667	-0.01095				7.06667	-0.01148
7.08333	-0.00531				7.08333	-0.00913				7.08333	-0.01109
7.1	-0.00578				7.1	-0.00762				7.1	-0.01139
7.11667	-0.00615				7.11667	-0.00692				7.11667	-0.01085
7.13333	-0.00275				7.13333	-0.00572				7.13333	-0.01107
7.15	0.00039				7.15	-0.00481				7.15	-0.01011
7.16667	0.002069				7.16667	-0.00477				7.16667	-0.00748
7.18333	0.001696				7.18333	-0.00399				7.18333	-0.00648
7.2	0.002595				7.2	-0.00335				7.2	-0.00581
7.21667	0.003066				7.21667	-0.00268				7.21667	-0.00348
7.23333	0.001779				7.23333	-0.00104				7.23333	-0.00114
7.25	0.000826				7.25	-0.00033				7.25	-0.0006
7.26667	0.000544				7.26667	0.000635				7.26667	0.000194
7.28333	-0.00024				7.28333	0.001893				7.28333	0.002198
7.3	-0.00249				7.3	0.002041				7.3	0.004747
7.31667	-0.00372				7.31667	0.002937				7.31667	0.007296
7.33333	-0.00168				7.33333	0.003959				7.33333	0.009786
7.35	-0.00095				7.35	0.004436				7.35	0.009606
7.36667	0.000419				7.36667	0.00462				7.36667	0.010432
7.38333	0.002036				7.38333	0.004469				7.38333	0.011927
7.4	0.004856				7.4	0.004508				7.4	0.014092
7.41667	0.007585				7.41667	0.004205				7.41667	0.016467
7.43333	0.010397				7.43333	0.004279				7.43333	0.017083
7.45	0.018233				7.45	0.004605				7.45	0.018202
7.46667	0.025567				7.46667	0.004762				7.46667	0.019488
7.48333	0.036669				7.48333	0.004083				7.48333	0.018471
7.5	0.025506				7.5	0.003046				7.5	0.015445
7.51667	0.005306				7.51667	0.000953				7.51667	0.015768
7.53333	-0.00221				7.53333	-0.00173				7.53333	0.016175
7.55	-0.00884				7.55	-0.00449				7.55	0.015284
7.56667	-0.00811				7.56667	-0.0057				7.56667	0.013471
7.58333	-0.00072				7.58333	-0.00562				7.58333	0.01051
7.6	0.004551				7.6	-0.00485				7.6	0.010194
7.61667	-0.00395				7.61667	-0.00622				7.61667	0.009124
7.63333	-0.00759				7.63333	-0.00903				7.63333	0.006338
7.65	-0.00549				7.65	-0.01212				7.65	0.007571
7.66667	0.008996				7.66667	-0.01743				7.66667	0.008804
7.68333	0.00301				7.68333	-0.02099				7.68333	-0.00261
7.7	-0.00179				7.7	-0.01486				7.7	-0.01925
7.71667	0.005733				7.71667	-0.00739				7.71667	-0.02522
7.73333	0.000233				7.73333	-0.00935				7.73333	-0.02453
7.75	-0.01615				7.75	-0.00717				7.75	-0.02129
7.76667	-0.02802				7.76667	-0.0291				7.76667	-0.01792
7.78333	-0.0246				7.78333	-0.04701				7.78333	-0.01451
7.8	-0.01241				7.8	-0.05283				7.8	-0.01299
7.81667	-0.0015				7.81667	-0.0605				7.81667	-0.01192
7.83333	0.012051				7.83333	-0.06268				7.83333	-0.01194
7.85	0.019569				7.85	-0.05104				7.85	-0.0125
7.86667	0.008121				7.86667	-0.01784				7.86667	-0.01223
7.88333	0.001697				7.88333	0.000827				7.88333	-0.00966
7.9	-0.00038				7.9	0.012829				7.9	-0.00884
7.91667	0.002219				7.91667	0.015986				7.91667	-0.00715
7.93333	0.025334				7.93333	0.022157				7.93333	-0.00508
7.95	0.044053				7.95	0.030381				7.95	-0.00326
7.96667	0.043136				7.96667	0.032575				7.96667	-0.00165
7.98333	0.040083				7.98333	0.036067				7.98333	-0.00029
8	0.034424				8	0.038628				8	0.000946
8.01667	0.006059				8.01667	0.035985				8.01667	0.001258
8.03333	-0.03495				8.03333	0.033175				8.03333	0.001319
8.05	-0.03392				8.05	0.031118				8.05	0.001046
8.06667	-0.04868				8.06667	0.032788				8.06667	0.001442
8.08333	-0.03635				8.08333	0.034583				8.08333	0.001529
8.1	-0.02702				8.1	0.037351				8.1	0.001571
8.11667	-0.00712				8.11667	0.037613				8.11667	0.001572
8.13333	-0.00037				8.13333	0.03306				8.13333	0.003247
8.15	0.004252				8.15	0.029846				8.15	0.005634
8.16667	0.019253				8.16667	0.031825				8.16667	0.007141
8.18333	-0.0036				8.18333	0.041381				8.18333	0.006011
8.2	-0.03161				8.2	0.053452				8.2	0.004253
8.21667	-0.01218				8.21667	0.056981				8.21667	0.004128
8.23333	0.01459				8.23333	0.029653				8.23333	0.003752
8.25	0.011796				8.25	-0.02334				8.25	0.002831
8.26667	0.003057				8.26667	-0.04715				8.26667	0.002329
8.28333	0.001226				8.28333	-0.04772				8.28333	0.002287
8.3	-0.00284				8.3	-0.04615				8.3	0.000655
8.31667	-0.00452				8.31667	-0.04296				8.31667	-0.00094
8.33333	-0.00709				8.33333	-0.03655				8.33333	-0.00117
8.35	-0.0138				8.35	-0.0293				8.35	-0.00086
8.36667	-0.00498				8.36667	-0.02239				8.36667	-0.00056
8.38333	-0.00068				8.38333	-0.01665				8.38333	-0.00109
8.4	0.002064				8.4	-0.01006				8.4	-0.00015
8.41667	0.026748				8.41667	-0.00226				8.41667	0.000913
8.43333	0.03209				8.43333	0.006052				8.43333	0.000509
8.45	0.034961				8.45	0.015952				8.45	0.000147
8.46667	0.034273				8.46667	0.025056				8.46667	-0.00072
8.48333	0.038861				8.48333	0.03416				8.48333	-0.00053
8.5	0.014686				8.5	0.045198				8.5	0.004212
8.51667	0.016805				8.51667	0.068259				8.51667	0.013982
8.53333	0.00067				8.53333	0.051421				8.53333	-0.01267
8.55	-0.12939				8.55	-0.09998				8.55	-0.1396
8.56667	-0.21582				8.56667	-0.24523				8.56667	-0.43612
8.58333	-0.28023				8.58333	-0.39324				8.58333	-0.88088
8.6	-0.29566				8.6	-0.4967				8.6	-1.33899
8.61667	-0.29141				8.61667	-0.53198				8.61667	-1.69705
8.63333	-0.24056				8.63333	-0.51091				8.63333	-1.94407
8.65	-0.09886				8.65	-0.41042				8.65	-1.99857
8.66667	0.038272				8.66667	-0.26492				8.66667	-1.83993
8.68333	0.120351				8.68333	-0.12302				8.68333	-1.52165
8.7	0.131914				8.7	-0.04831				8.7	-1.19487
8.71667	0.113575				8.71667	-0.01437				8.71667	-0.92327
8.73333	0.073591				8.73333	-0.01363				8.73333	-0.74939
8.75	0.046125				8.75	-0.02592				8.75	-0.62303
8.76667	0.027242				8.76667	-0.06855				8.76667	-0.54352
8.78333	0.01602				8.78333	-0.09168				8.78333	-0.47967
8.8	0.009891				8.8	-0.09035				8.8	-0.43403
8.81667	0.007558				8.81667	-0.07707				8.81667	-0.39617
8.83333	0.002336				8.83333	-0.06259				8.83333	-0.35878
8.85	-0.00238				8.85	-0.05212				8.85	-0.31633
8.86667	-0.00668				8.86667	-0.03867				8.86667	-0.28526
8.88333	-0.01073				8.88333	-0.02565				8.88333	-0.25504
8.9	-0.01305				8.9	-0.01844				8.9	-0.23549
8.91667	-0.014				8.91667	-0.0144				8.91667	-0.20727
8.93333	-0.0149				8.93333	-0.00877				8.93333	-0.19094
8.95	-0.01246				8.95	-0.00314				8.95	-0.15912
8.96667	-0.01119				8.96667	0.000735				8.96667	-0.15435
8.98333	-0.01302				8.98333	0.003185				8.98333	-0.12245
9	-0.01303				9	0.006271				9	-0.1008
9.01667	-0.01077				9.01667	0.007399				9.01667	-0.09415
9.03333	-0.00863				9.03333	0.009825				9.03333	-0.08239
9.05	-0.00507				9.05	0.011791				9.05	-0.07372
9.06667	-0.00247				9.06667	0.012836				9.06667	-0.06551
9.08333	-0.0025				9.08333	0.013546				9.08333	-0.05903
9.1	-0.00345				9.1	0.013428				9.1	-0.05238
9.11667	-0.00271				9.11667	0.012357				9.11667	-0.04673
9.13333	-0.00348				9.13333	0.010449				9.13333	-0.04184
9.15	-0.00333				9.15	0.009546				9.15	-0.03532
9.16667	-0.00422				9.16667	0.010108				9.16667	-0.02971
9.18333	-0.00344				9.18333	0.010712				9.18333	-0.02637
9.2	-0.00337				9.2	0.010363				9.2	-0.02361
9.21667	-0.00258				9.21667	0.01082				9.21667	-0.0211
9.23333	-0.00329				9.23333	0.011361				9.23333	-0.01701
9.25	-0.00271				9.25	0.010688				9.25	-0.01396
9.26667	0.00051				9.26667	0.010014				9.26667	-0.01179
9.28333	0.000381				9.28333	0.009927				9.28333	-0.01066
9.3	0.001595				9.3	0.010224				9.3	-0.00874
9.31667	0.002685				9.31667	0.009819				9.31667	-0.00754
9.33333	0.003483				9.33333	0.007613				9.33333	-0.00503
9.35	0.005746				9.35	0.005239				9.35	-0.00311
9.36667	0.007967				9.36667	0.003871				9.36667	-0.00257
9.38333	0.016259				9.38333	0.002544				9.38333	-0.00187
9.4	0.020444				9.4	0.000967				9.4	-0.00016
9.41667	0.020983				9.41667	0.000771				9.41667	9.1e-05
9.43333	0.018005				9.43333	0.001288				9.43333	0.000881
9.45	0.021559				9.45	4.6e-05				9.45	0.001294
9.46667	0.018246				9.46667	-0.00279				9.46667	0.001456
9.48333	0.011458				9.48333	-0.00533				9.48333	0.001367
9.5	0.000169				9.5	-0.00452				9.5	-0.00023
9.51667	-0.01253				9.51667	-0.0047				9.51667	-0.00061
9.53333	-0.01841				9.53333	-0.00671				9.53333	-0.00112
9.55	-0.02022				9.55	-0.00713				9.55	-0.00213
9.56667	-0.01969				9.56667	-0.00575				9.56667	-0.00209
9.58333	-0.02288				9.58333	-0.00324				9.58333	-0.00175
9.6	-0.02244				9.6	-0.00314				9.6	-0.00171
9.61667	-0.01903				9.61667	-0.00342				9.61667	-0.00212
9.63333	-0.01332				9.63333	-0.00346				9.63333	-0.00308
9.65	0.003489				9.65	-0.00283				9.65	-0.0034
9.66667	0.011419				9.66667	0.00053				9.66667	-0.0029
9.68333	0.006788				9.68333	0.002839				9.68333	-0.00172
9.7	0.003909				9.7	0.002534				9.7	-0.00066
9.71667	0.001008				9.71667	0.002582				9.71667	-0.00074
9.73333	-5.2e-05				9.73333	0.001877				9.73333	-0.00128
9.75	0.001066				9.75	0.001381				9.75	-0.00077
9.76667	0.000928				9.76667	0.001555				9.76667	-0.00072
9.78333	-0.0013				9.78333	0.001059				9.78333	-0.0003
9.8	-0.00129				9.8	0.000919				9.8	0.001005
9.81667	-0.00226				9.81667	0.001042				9.81667	0.000964
9.83333	-0.00425				9.83333	0.001542				9.83333	5.8e-05
9.85	-0.00527				9.85	0.001204				9.85	0.000535
9.86667	-0.00562				9.86667	-5.4e-05				9.86667	0.001597
9.88333	-0.00513				9.88333	-0.00094				9.88333	0.001864
9.9	-0.00641				9.9	-0.00076				9.9	0.001462
9.91667	-0.00724				9.91667	-0.00044				9.91667	0.000682
9.93333	-0.00773				9.93333	-0.00122				9.93333	0.00141
9.95	-0.00591				9.95	-0.00208				9.95	0.00109
9.96667	-0.0069				9.96667	-0.00323				9.96667	-2.4e-05
9.98333	-0.00622				9.98333	-0.00405				9.98333	-0.00039
10	-0.00354				10	-0.00385				10	-3.4e-05
10.0167	-0.00308				10.0167	-0.00299				10.0167	-0.00014
10.0333	-0.00065				10.0333	-0.00312				10.0333	-0.00067
10.05	0.000525				10.05	-0.0028				10.05	-0.00099
10.0667	-0.00148				10.0667	-0.00302				10.0667	-0.00182
10.0833	-0.00559				10.0833	-0.00341				10.0833	-0.00299
10.1	-0.00622				10.1	-0.00295				10.1	-0.00245
10.1167	-0.00417				10.1167	-0.00212				10.1167	-0.0025
10.1333	-0.0032				10.1333	-0.00167				10.1333	-0.00108
10.15	-0.00471				10.15	-0.00176				10.15	-0.00037
10.1667	-0.00487				10.1667	-0.00135				10.1667	0.000632
10.1833	-0.00508				10.1833	0.000691				10.1833	0.000294
10.2	-0.00851				10.2	0.002116				10.2	-0.00025
10.2167	-0.01016				10.2167	0.002654				10.2167	-0.00055
10.2333	-0.01077				10.2333	0.001308				10.2333	-0.00018
10.25	-0.00861				10.25	0.000338				10.25	0.000447
10.2667	-0.00708				10.2667	0.000373				10.2667	-0.00027
10.2833	-0.00689				10.2833	-0.0006				10.2833	-6.2e-05
10.3	-0.00354				10.3	-0.0011				10.3	0.000395
10.3167	-0.00082				10.3167	-0.00152				10.3167	0.001313
10.3333	-0.00077				10.3333	-0.0022				10.3333	0.001937
10.35	0.000105				10.35	-0.00363				10.35	0.002268
10.3667	0.001445				10.3667	-0.00402				10.3667	0.002307
10.3833	0.003831				10.3833	-0.00424				10.3833	0.002177
10.4	0.004997				10.4	-0.00708				10.4	0.001462
10.4167	0.004141				10.4167	-0.00923				10.4167	0.000998
10.4333	0.001151				10.4333	-0.01096				10.4333	0.000492
10.45	0.000756				10.45	-0.01289				10.45	-0.00077
10.4667	0.002161				10.4667	-0.01378				10.4667	-0.00165
10.4833	0.001222				10.4833	-0.01375				10.4833	-0.00195
10.5	0.002218				10.5	-0.01518				10.5	-0.00204
10.5167	0.002185				10.5167	-0.01832				10.5167	-0.00179
10.5333	0.000853				10.5333	-0.01925				10.5333	-0.00079
10.55	-0.00366				10.55	-0.01707				10.55	0.000383
10.5667	-0.00466				10.5667	-0.01494				10.5667	0.00122
10.5833	-0.00306				10.5833	-0.0126				10.5833	0.001482
10.6	-0.00403				10.6	-0.01032				10.6	0.001157
10.6167	-0.00705				10.6167	-0.00765				10.6167	0.000623
10.6333	-0.00584				10.6333	-0.00544				10.6333	0.000466
10.65	-0.00238				10.65	-0.00336				10.65	-0.00095
10.6667	0.002264				10.6667	-0.0019				10.6667	-0.00035
10.6833	0.00343				10.6833	0.000599				10.6833	0.000916
10.7	0.007443				10.7	0.005278				10.7	0.001471
10.7167	0.011488				10.7167	0.009035				10.7167	0.0019
10.7333	0.014612				10.7333	0.012331				10.7333	0.003585
10.75	0.016856				10.75	0.011775				10.75	0.004558
10.7667	0.01864				10.7667	0.01235				10.7667	0.005113
10.7833	0.022727				10.7833	0.012716				10.7833	0.005584
10.8	0.029002				10.8	0.014016				10.8	0.004045
10.8167	0.032858				10.8167	0.016555				10.8167	0.002133
10.8333	0.033658				10.8333	0.01742				10.8333	0.002366
10.85	0.029015				10.85	0.016317				10.85	0.000253
10.8667	0.021944				10.8667	0.014125				10.8667	-0.00132
10.8833	-0.00908				10.8833	0.011682				10.8833	-0.00205
10.9	-0.02205				10.9	0.012819				10.9	-0.00152
10.9167	-0.01769				10.9167	0.014706				10.9167	-0.00313
10.9333	-0.00797				10.9333	0.012783				10.9333	-0.0065
10.95	-0.00294				10.95	0.00659				10.95	-0.00882
10.9667	0.003938				10.9667	0.005253				10.9667	-0.00947
10.9833	0.012821				10.9833	0.011704				10.9833	-0.01204
11	0.014621				11	0.026216				11	-0.02236
11.0167	0.020506				11.0167	0.034906				11.0167	-0.01639
11.0333	0.006294				11.0333	0.033884				11.0333	-0.0062
11.05	-0.09802				11.05	-0.02848				11.05	-0.10913
11.0667	-0.19953				11.0667	-0.17712				11.0667	-0.3397
11.0833	-0.28353				11.0833	-0.35764				11.0833	-0.70474
11.1	-0.305				11.1	-0.48822				11.1	-1.12466
11.1167	-0.27417				11.1167	-0.55897				11.1167	-1.45436
11.1333	-0.22911				11.1333	-0.56609				11.1333	-1.69803
11.15	-0.10432				11.15	-0.47272				11.15	-1.79302
11.1667	0.029463				11.1667	-0.32622				11.1667	-1.69231
11.1833	0.105302				11.1833	-0.20706				11.1833	-1.44181
11.2	0.125182				11.2	-0.12284				11.2	-1.15329
11.2167	0.110389				11.2167	-0.0874				11.2167	-0.92455
11.2333	0.095806				11.2333	-0.07579				11.2333	-0.759
11.25	0.080552				11.25	-0.07388				11.25	-0.64042
11.2667	0.042104				11.2667	-0.06888				11.2667	-0.54306
11.2833	0.019063				11.2833	-0.06157				11.2833	-0.4903
11.3	-0.00573				11.3	-0.05902				11.3	-0.45834
11.3167	-0.03296				11.3167	-0.05848				11.3167	-0.41065
11.3333	-0.03684				11.3333	-0.05681				11.3333	-0.37155
11.35	-0.03117				11.35	-0.05463				11.35	-0.34019
11.3667	-0.02575				11.3667	-0.05146				11.3667	-0.30411
11.3833	-0.02565				11.3833	-0.05267				11.3833	-0.27388
11.4	-0.02684				11.4	-0.05069				11.4	-0.24047
11.4167	-0.0264				11.4167	-0.04817				11.4167	-0.20539
11.4333	-0.02457				11.4333	-0.04598				11.4333	-0.17525
11.45	-0.02404				11.45	-0.0471				11.45	-0.14117
11.4667	-0.02234				11.4667	-0.04738				11.4667	-0.12593
11.4833	-0.02072				11.4833	-0.04523				11.4833	-0.11735
11.5	-0.02187				11.5	-0.04445				11.5	-0.10617
11.5167	-0.02358				11.5167	-0.0458				11.5167	-0.09445
11.5333	-0.02043				11.5333	-0.0655				11.5333	-0.08219
11.55	-0.01723				11.55	-0.08016				11.55	-0.07097
11.5667	-0.01492				11.5667	-0.09098				11.5667	-0.06001
11.5833	-0.01055				11.5833	-0.0951				11.5833	-0.05368
11.6	-0.01088				11.6	-0.07107				11.6	-0.04782
11.6167	-0.00643				11.6167	-0.03611				11.6167	-0.04438
11.6333	0.00213				11.6333	-0.01396				11.6333	-0.04137
11.65	0.012699				11.65	-0.00433				11.65	-0.03638
11.6667	0.015563				11.6667	-0.00237				11.6667	-0.03173
11.6833	0.020479				11.6833	-0.00019				11.6833	-0.02746
11.7	0.024623				11.7	0.001959				11.7	-0.02176
11.7167	0.023112				11.7167	-0.001				11.7167	-0.01812
11.7333	0.010547				11.7333	-0.00217				11.7333	-0.01539
11.75	-0.00465				11.75	0.000859				11.75	-0.01254
11.7667	-0.02396				11.7667	0.003549				11.7667	-0.01162
11.7833	-0.04892				11.7833	0.003433				11.7833	-0.01158
11.8	-0.04941				11.8	0.005887				11.8	-0.00977
11.8167	-0.04215				11.8167	0.006494				11.8167	-0.00732
11.8333	-0.03417				11.8333	0.006683				11.8333	-0.00701
11.85	-0.01096				11.85	0.007248				11.85	-0.00641
11.8667	0.001621				11.8667	0.006766				11.8667	-0.00434
11.8833	0.005242				11.8833	0.005741				11.8833	-0.0021
11.9	0.007871				11.9	0.003557				11.9	-0.00133
11.9167	0.010306				11.9167	0.004467				11.9167	-0.00048
11.9333	0.002777				11.9333	0.003618				11.9333	-0.00063
11.95	-0.00249				11.95	0.002308				11.95	-0.0009
11.9667	-0.00617				11.9667	0.000999				11.9667	-0.00059
11.9833	-0.00545				11.9833	2.4e-05				11.9833	0.000977
12	-0.00082				12	0.000948				12	0.001748
12.0167	-0.0003				12.0167	0.001362				12.0167	0.001054
12.0333	0.0003				12.0333	0.002153				12.0333	6.7e-05
12.05	0.002785				12.05	0.001353				12.05	-8.3e-05
12.0667	0.007279				12.0667	-0.00066				12.0667	0.000518
12.0833	0.01462				12.0833	-0.00188				12.0833	0.00171
12.1	0.021819				12.1	-0.00108				12.1	0.002274
12.1167	0.02148				12.1167	0.001016				12.1167	0.003047
12.1333	0.022899				12.1333	0.001349				12.1333	0.003443
12.15	-0.01851				12.15	0.002102				12.15	0.004299
12.1667	-0.04418				12.1667	0.004738				12.1667	0.004109
12.1833	-0.03343				12.1833	0.00637				12.1833	0.003961
12.2	-0.02005				12.2	0.007761				12.2	0.004023
12.2167	-0.00553				12.2167	0.009642				12.2167	0.004084
12.2333	0.009649				12.2333	0.011564				12.2333	0.00448
12.25	0.007456				12.25	0.014826				12.25	0.003704
12.2667	0.009576				12.2667	0.017376				12.2667	0.003765
12.2833	0.010399				12.2833	0.019383				12.2833	0.004329
12.3	0.009998				12.3	0.022525				12.3	0.005102
12.3167	0.013259				12.3167	0.022543				12.3167	0.00435
12.3333	0.009068				12.3333	0.01963				12.3333	0.003452
12.35	0.013167				12.35	0.015293				12.35	0.002722
12.3667	0.022541				12.3667	0.012004				12.3667	0.000736
12.3833	0.017387				12.3833	0.00997				12.3833	-0.001
12.4	-0.02001				12.4	0.009271				12.4	-0.00307
12.4167	-0.02611				12.4167	0.007761				12.4167	-0.00351
12.4333	-0.03665				12.4333	0.003906				12.4333	-0.00348
12.45	-0.03794				12.45	0.001517				12.45	-0.00392
12.4667	-0.03131				12.4667	-0.00158				12.4667	-0.0049
12.4833	-0.02958				12.4833	-0.00695				12.4833	-0.00576
12.5	-0.02253				12.5	-0.0091				12.5	-0.00611
12.5167	-0.00569				12.5167	-0.01186				12.5167	-0.00663
12.5333	0.01023				12.5333	-0.01387				12.5333	-0.00665
12.55	0.016271				12.55	-0.01357				12.55	-0.00751
12.5667	0.018334				12.5667	-0.01289				12.5667	-0.00836
12.5833	0.020021				12.5833	-0.01515				12.5833	-0.00807
12.6	0.020045				12.6	-0.01882				12.6	-0.00824
12.6167	0.02103				12.6167	-0.02174				12.6167	-0.00758
12.6333	0.019377				12.6333	-0.02328				12.6333	-0.0075
12.65	0.017808				12.65	-0.0244				12.65	-0.00709
12.6667	0.019295				12.6667	-0.02339				12.6667	-0.00688
12.6833	0.020614				12.6833	-0.02162				12.6833	-0.00672
12.7	0.01923				12.7	-0.02144				12.7	-0.00534
12.7167	0.018608				12.7167	-0.02182				12.7167	-0.00476
12.7333	0.017275				12.7333	-0.02158				12.7333	-0.00334
12.75	0.014686				12.75	-0.02079				12.75	-0.00247
12.7667	0.011302				12.7667	-0.0177				12.7667	-0.00176
12.7833	0.007834				12.7833	-0.01394				12.7833	-0.0006
12.8	0.006763				12.8	-0.01201				12.8	0.001157
12.8167	0.004845				12.8167	-0.01035				12.8167	0.00279
12.8333	0.003347				12.8333	-0.00877				12.8333	0.003589
12.85	0.001932				12.85	-0.0089				12.85	0.005436
12.8667	0.001647				12.8667	-0.00984				12.8667	0.005524
12.8833	-0.00341				12.8833	-0.00838				12.8833	0.004397
12.9	-0.00671				12.9	-0.00322				12.9	0.003438
12.9167	-0.00708				12.9167	0.002069				12.9167	0.002396
12.9333	-0.00029				12.9333	0.004891				12.9333	0.002191
12.95	-0.00258				12.95	0.006624				12.95	0.002027
12.9667	-0.00509				12.9667	0.010116				12.9667	0.002241
12.9833	-0.00194				12.9833	0.014194				12.9833	0.002957
13	-0.00684				13	0.017002				13	0.002375
13.0167	-0.01311				13.0167	0.01771				13.0167	0.001165
13.0333	-0.01901				13.0333	0.019757				13.0333	0.000708
13.05	-0.02645				13.05	0.023814				13.05	0.00222
13.0667	-0.03294				13.0667	0.029588				13.0667	0.003036
13.0833	-0.03896				13.0833	0.024099				13.0833	0.002225
13.1	-0.04507				13.1	0.003569				13.1	0.000703
13.1167	-0.04717				13.1167	-0.00188				13.1167	-0.00044
13.1333	-0.04591				13.1333	-0.00445				13.1333	-0.00046
13.15	-0.01748				13.15	-0.00605				13.15	0.002332
13.1667	0.006842				13.1667	-0.00221				13.1667	0.005499
13.1833	0.010944				13.1833	0.001719				13.1833	0.007786
13.2	0.008433				13.2	0.003667				13.2	0.009152
13.2167	0.009652				13.2167	0.002143				13.2167	0.00809
13.2333	0.011918				13.2333	0.006063				13.2333	0.00728
13.25	0.012551				13.25	0.007972				13.25	0.005925
13.2667	0.013813				13.2667	0.003267				13.2667	0.003774
13.2833	0.013776				13.2833	-0.00052				13.2833	0.003047
13.3	0.01325				13.3	0.000586				13.3	0.002278
13.3167	0.014367				13.3167	0.003156				13.3167	0.003512
13.3333	0.014688				13.3333	0.001623				13.3333	0.004759
13.35	0.014884				13.35	-0.00648				13.35	0.002908
13.3667	0.015833				13.3667	-0.01015				13.3667	0.000764
13.3833	0.01695				13.3833	-0.00997				13.3833	-0.00192
13.4	0.017416				13.4	-0.00645				13.4	-0.00206
13.4167	0.0172				13.4167	-0.00749				13.4167	-0.00295
13.4333	0.017487				13.4333	-0.01306				13.4333	-0.00384
13.45	0.016768				13.45	-0.01083				13.45	-0.00263
13.4667	0.018521				13.4667	-0.00367				13.4667	0.002303
13.4833	0.020691				13.4833	0.006337				13.4833	0.011086
13.5	0.018357				13.5	0.019853				13.5	0.014427
13.5167	0.026891				13.5167	0.041284				13.5167	0.016595
13.5333	0.026382				13.5333	0.067613				13.5333	0.013697
13.55	-0.05225				13.55	-0.01157				13.55	-0.09676
13.5667	-0.1741				13.5667	-0.1587				13.5667	-0.31925
13.5833	-0.25277				13.5833	-0.30959				13.5833	-0.66098
13.6	-0.28107				13.6	-0.4386				13.6	-1.03378
13.6167	-0.27833				13.6167	-0.51322				13.6167	-1.32305
13.6333	-0.23871				13.6333	-0.53683				13.6333	-1.52108
13.65	-0.10911				13.65	-0.48467				13.65	-1.58309
13.6667	0.026724				13.6667	-0.3373				13.6667	-1.48136
13.6833	0.099549				13.6833	-0.21195				13.6833	-1.23161
13.7	0.120256				13.7	-0.10935				13.7	-0.99921
13.7167	0.121448				13.7167	-0.05081				13.7167	-0.81763
13.7333	0.096808				13.7333	-0.04097				13.7333	-0.6767
13.75	0.074931				13.75	-0.04042				13.75	-0.56467
13.7667	0.044261				13.7667	-0.03468				13.7667	-0.49316
13.7833	-0.00316				13.7833	-0.03539				13.7833	-0.42898
13.8	-0.00631				13.8	-0.03254				13.8	-0.39013
13.8167	-0.01317				13.8167	-0.02975				13.8167	-0.36171
13.8333	-0.01673				13.8333	-0.02471				13.8333	-0.32405
13.85	-0.01149				13.85	-0.02393				13.85	-0.30139
13.8667	-0.0065				13.8667	-0.02185				13.8667	-0.27484
13.8833	-0.00621				13.8833	-0.02095				13.8833	-0.25067
13.9	-0.00653				13.9	-0.01976				13.9	-0.22076
13.9167	-0.0051				13.9167	-0.01757				13.9167	-0.18918
13.9333	-0.00027				13.9333	-0.0171				13.9333	-0.16757
13.95	-0.00013				13.95	-0.01664				13.95	-0.13837
13.9667	0.003273				13.9667	-0.01558				13.9667	-0.12433
13.9833	0.007724				13.9833	-0.01503				13.9833	-0.1041
14	0.012047				14	-0.01418				14	-0.09643
14.0167	0.012761				14.0167	-0.01723				14.0167	-0.08808
14.0333	0.015023				14.0333	-0.01958				14.0333	-0.08125
14.05	0.022896				14.05	-0.02041				14.05	-0.0765
14.0667	0.02989				14.0667	-0.02229				14.0667	-0.07111
14.0833	0.033158				14.0833	-0.0248				14.0833	-0.06596
14.1	0.037802				14.1	-0.02622				14.1	-0.06236
14.1167	0.013951				14.1167	-0.02881				14.1167	-0.05793
14.1333	-0.0158				14.1333	-0.0311				14.1333	-0.05308
14.15	-0.03664				14.15	-0.03805				14.15	-0.04843
14.1667	-0.02809				14.1667	-0.04692				14.1667	-0.04366
14.1833	-0.02372				14.1833	-0.05285				14.1833	-0.04086
14.2	-0.02304				14.2	-0.06189				14.2	-0.03881
14.2167	-0.0214				14.2167	-0.06961				14.2167	-0.0353
14.2333	-0.01599				14.2333	-0.08002				14.2333	-0.03221
14.25	-0.01113				14.25	-0.08515				14.25	-0.02827
14.2667	-0.00894				14.2667	-0.08999				14.2667	-0.02551
14.2833	-0.0068				14.2833	-0.09985				14.2833	-0.02531
14.3	0.000232				14.3	-0.10054				14.3	-0.02372
14.3167	0.014498				14.3167	-0.06943				14.3167	-0.0231
14.3333	0.02353				14.3333	-0.03748				14.3333	-0.02217
14.35	0.032018				14.35	-0.02007				14.35	-0.01957
14.3667	0.027862				14.3667	-0.00914				14.3667	-0.01818
14.3833	0.008466				14.3833	-0.00692				14.3833	-0.01638
14.4	-0.02811				14.4	-0.00239				14.4	-0.01578
14.4167	-0.04197				14.4167	-0.02024				14.4167	-0.01553
14.4333	-0.03281				14.4333	-0.05638				14.4333	-0.0159
14.45	-0.02918				14.45	-0.07716				14.45	-0.01476
14.4667	-0.02273				14.4667	-0.07994				14.4667	-0.01342
14.4833	-0.01659				14.4833	-0.07053				14.4833	-0.01094
14.5	-0.00886				14.5	-0.06731				14.5	-0.00926
14.5167	-0.00229				14.5167	-0.05916				14.5167	-0.00917
14.5333	0.004192				14.5333	-0.05331				14.5333	-0.00958
14.55	0.009796				14.55	-0.05102				14.55	-0.0102
14.5667	0.017997				14.5667	-0.04961				14.5667	-0.00881
14.5833	0.024732				14.5833	-0.04623				14.5833	-0.00639
14.6	0.033971				14.6	-0.04273				14.6	-0.00599
14.6167	0.031344				14.6167	-0.03829				14.6167	-0.00504
14.6333	0.006277				14.6333	-0.03303				14.6333	-0.00376
14.65	-0.01054				14.65	-0.02817				14.65	-0.00306
14.6667	-0.0174				14.6667	-0.02458				14.6667	-0.00191
14.6833	-0.00776				14.6833	-0.02157				14.6833	-0.00079
14.7	-0.00026				14.7	-0.02036				14.7	0.000242
14.7167	0.006625				14.7167	-0.01805				14.7167	-0.00053
14.7333	0.007398				14.7333	-0.01783				14.7333	-0.00071
14.75	0.005031				14.75	-0.01648				14.75	-0.00152
14.7667	0.0017				14.7667	-0.01739				14.7667	-0.00145
14.7833	0.004274				14.7833	-0.0165				14.7833	-0.00105
14.8	0.002481				14.8	-0.01364				14.8	-0.00253
14.8167	-0.00178				14.8167	-0.01164				14.8167	-0.0011
14.8333	-0.00692				14.8333	-0.00896				14.8333	0.000498
14.85	-0.01318				14.85	-0.00776				14.85	0.001715
14.8667	-0.02021				14.8667	-0.00793				14.8667	0.003267
14.8833	-0.02756				14.8833	-0.00635				14.8833	0.003395
14.9	-0.03351				14.9	5.9e-05				14.9	0.003272
14.9167	-0.03761				14.9167	0.003397				14.9167	0.003275
14.9333	-0.04372				14.9333	0.008032				14.9333	0.004701
14.95	-0.0541				14.95	0.010825				14.95	0.003782
14.9667	-0.0322				14.9667	0.013869				14.9667	0.002655
14.9833	0.004517				14.9833	0.015993				14.9833	0.001485
15	0.017367				15	0.019381				15	0.000232
15.0167	0.018751				15.0167	0.017239				15.0167	-0.00035
15.0333	0.01578				15.0333	0.021544				15.0333	-0.00156
15.05	0.017372				15.05	0.025682				15.05	-0.00257
15.0667	0.014778				15.0667	0.024712				15.0667	-0.00269
15.0833	0.011933				15.0833	0.013526				15.0833	-0.00257
15.1	0.010053				15.1	0.002348				15.1	-0.00279
15.1167	0.008864				15.1167	-0.00608				15.1167	-0.00271
15.1333	0.010061				15.1333	-0.0125				15.1333	-0.00297
15.15	0.002382				15.15	-0.01499				15.15	-0.00285
15.1667	0.000984				15.1667	-0.01341				15.1667	-0.00223
15.1833	-0.00129				15.1833	-0.01267				15.1833	-0.00127
15.2	-0.00214				15.2	-0.01167				15.2	-0.00061
15.2167	-0.00255				15.2167	-0.01686				15.2167	-0.00036
15.2333	-0.00087				15.2333	-0.01736				15.2333	0.000216
15.25	0.001897				15.25	-0.01322				15.25	0.001717
15.2667	0.00517				15.2667	-0.01095				15.2667	0.002589
15.2833	0.008526				15.2833	-0.00823				15.2833	0.001452
15.3	0.011765				15.3	-0.00483				15.3	6.3e-05
15.3167	0.013003				15.3167	0.000715				15.3167	0.000369
15.3333	0.015455				15.3333	0.006594				15.3333	0.002503
15.35	0.020251				15.35	0.007113				15.35	0.004888
15.3667	0.023164				15.3667	0.008512				15.3667	0.005222
15.3833	0.025657				15.3833	0.009828				15.3833	0.002583
15.4	0.029207				15.4	0.009599				15.4	0.001074
15.4167	0.0316				15.4167	0.007918				15.4167	-0.00031
15.4333	0.032485				15.4333	0.007578				15.4333	-0.0019
15.45	0.027677				15.45	0.007111				15.45	-0.00316
15.4667	0.015583				15.4667	0.00765				15.4667	-0.00479
15.4833	-0.00895				15.4833	0.00777				15.4833	-0.00597
15.5	-0.0338				15.5	0.00534				15.5	-0.00727
15.5167	-0.02653				15.5167	0.00317				15.5167	-0.00777
15.5333	-0.02281				15.5333	0.003344				15.5333	-0.00781
15.55	-0.0209				15.55	0.002011				15.55	-0.00739
15.5667	-0.01714				15.5667	0.001515				15.5667	-0.00751
15.5833	-0.01187				15.5833	0.003825				15.5833	-0.00773
15.6	-0.00547				15.6	0.004085				15.6	-0.00753
15.6167	0.00046				15.6167	0.003462				15.6167	-0.00691
15.6333	0.00522				15.6333	0.003467				15.6333	-0.00579
15.65	0.011151				15.65	0.00184				15.65	-0.0055
15.6667	0.017125				15.6667	0.002556				15.6667	-0.00559
15.6833	0.026657				15.6833	0.003692				15.6833	-0.00543
[truncated: 1,070 more rows]

## Sheet: Fig 4_data
Fig 4B								Fig 4D								Fig 4F
[truncated: 3,391 more rows]

[truncated: 9 more sheets: Fig 5_data, Fig 6_data, Fig 7_data, S3_data, S4_data, S5_data, S6_data, S7_data, S8_data]
